# Supplementary material for: Four new species of the whalefish genus Gyrinomimus Parr, 1934, with the establishment of three new species groups (Beryciformes, Cetomimidae)
Source: Zookeys. 2026 May 5;1279:57–95. doi: 10.3897/zookeys.1279.171946 (PMC13169269; doi:10.3897/zookeys.1279.171946)
Supplement: XML Treatment for Gyrinomimus [file zookeys.1279.171946-treatment1.xml]

<!DOCTYPE tp:taxon-treatment
  PUBLIC "-//TaxonX//DTD Taxonomic Treatment Publishing DTD v0 20100105//EN" "tax-treatment-NSO.dtd">
<tp:taxon-treatment xmlns:tp="http://www.plazi.org/taxpub"><tp:treatment-meta><kwd-group><label>Taxon classification</label><kwd>
                <named-content content-type="kingdom">
                  <named-content content-type="taxon-name">
                    <named-content content-type="kingdom">Animalia</named-content>
                  </named-content>
                </named-content>
              </kwd><kwd>
                <named-content content-type="order">Cetomimiformes</named-content>
              </kwd><kwd>
                <named-content content-type="family">Cetomimidae</named-content>
              </kwd></kwd-group><mixed-citation publication-type="journal"><person-group><name><surname>Su</surname><given-names>Yo</given-names></name><name><surname>Paxton</surname><given-names>John R.</given-names></name><name><surname>Ho</surname><given-names>Hsuan-Ching</given-names></name></person-group><article-title>Four new species of the whalefish genus <italic><tp:taxon-name><tp:taxon-name-part taxon-name-part-type="genus" reg="Gyrinomimus">Gyrinomimus</tp:taxon-name-part></tp:taxon-name></italic> Parr, 1934, with the establishment of three new species groups (<tp:taxon-name><tp:taxon-name-part taxon-name-part-type="order" reg="Beryciformes">Beryciformes</tp:taxon-name-part></tp:taxon-name>, <tp:taxon-name><tp:taxon-name-part taxon-name-part-type="family" reg="Cetomimidae">Cetomimidae</tp:taxon-name-part></tp:taxon-name>)</article-title><source>Zookeys</source><day>05</day><month>05</month><year>2026</year><volume>1279</volume><fpage>57</fpage><lpage>95</lpage><pub-id pub-id-type="doi">10.3897/zookeys.1279.171946</pub-id></mixed-citation></tp:treatment-meta><tp:nomenclature><tp:taxon-name><object-id xmlns:xlink="http://www.w3.org/1999/xlink" content-type="arpha" xlink:type="simple">18FE8D4F-1B30-56AB-BB5C-DD58E73AEBF2</object-id>
                    		<tp:taxon-name-part taxon-name-part-type="genus" reg="Gyrinomimus">Gyrinomimus</tp:taxon-name-part>
                    	</tp:taxon-name><tp:taxon-authority>Parr, 1934</tp:taxon-authority><tp:nomenclature-citation-list><tp:nomenclature-citation><tp:taxon-name>
                  <tp:taxon-name-part taxon-name-part-type="genus" reg="Gyrinomimus">Gyrinomimus</tp:taxon-name-part>
                </tp:taxon-name><comment> Parr, 1934:29. Type species: <tp:taxon-name><tp:taxon-name-part taxon-name-part-type="genus" reg="Gyrinomimus">Gyrinomimus</tp:taxon-name-part> <tp:taxon-name-part taxon-name-part-type="species" reg="myersi">myersi</tp:taxon-name-part></tp:taxon-name> Parr, 1934.</comment></tp:nomenclature-citation></tp:nomenclature-citation-list></tp:nomenclature><tp:treatment-sec sec-type="Diagnosis"><title>Diagnosis.</title><p>Elongated, closely-set teeth in distinct longitudinal rows on the jaws, palatine, and ectopterygoid; free gill arches 3; tooth plates of gill arches solid, flat, and covering most of the lateral face of the arch; ventral pharyngeal tooth plates absent; total vertebrae 47–59; lateral-line scales rectangular or strap-like and curved; vomerine tooth patch rectangular or laterally elongate and flat.</p></tp:treatment-sec><tp:treatment-sec sec-type="Remarks"><title>Remarks.</title><p><xref ref-type="bibr" rid="B20">Paxton (1989)</xref> stated that gill rakers are present on all four gill arches in the genus <italic><tp:taxon-name><tp:taxon-name-part taxon-name-part-type="genus" reg="Gyrinomimus">Gyrinomimus</tp:taxon-name-part></tp:taxon-name></italic>. However, based on our observation, most specimens lack gill rakers on fourth gill arch, with only three specimens of <italic><tp:taxon-name><tp:taxon-name-part taxon-name-part-type="genus" reg="Gyrinomimus">G.</tp:taxon-name-part> <tp:taxon-name-part taxon-name-part-type="species" reg="johnsoni">johnsoni</tp:taxon-name-part></tp:taxon-name></italic> sp. nov. show this character. Therefore, the statement of rakers on all four gill arches for all <italic><tp:taxon-name><tp:taxon-name-part taxon-name-part-type="genus" reg="Gyrinomimus">Gyrinomimus</tp:taxon-name-part></tp:taxon-name></italic> in <xref ref-type="bibr" rid="B20">Paxton (1989)</xref> should be revised accordingly. Based on the morphological characters, species of <italic><tp:taxon-name><tp:taxon-name-part taxon-name-part-type="genus" reg="Gyrinomimus">Gyrinomimus</tp:taxon-name-part></tp:taxon-name></italic> can be separated into three species groups described herein:</p></tp:treatment-sec><tp:treatment-sec sec-type="Gyrinomimus myersi species group"><title><italic><tp:taxon-name><tp:taxon-name-part taxon-name-part-type="genus" reg="Gyrinomimus">Gyrinomimus</tp:taxon-name-part> <tp:taxon-name-part taxon-name-part-type="species" reg="myersi">myersi</tp:taxon-name-part></tp:taxon-name></italic> species group.</title><p>This species group differs from the other two groups in having medial tooth plates on the first gill arch absent, anal lappets absent, cavernous tissue present at least one other area besides the anus (in 3 of the 4 species behind the pectoral girdle under the pectoral fin), and tiny to small filaments on the fourth gill arch. The group includes <italic><tp:taxon-name><tp:taxon-name-part taxon-name-part-type="genus" reg="Gyrinomimus">G.</tp:taxon-name-part> <tp:taxon-name-part taxon-name-part-type="species" reg="myersi">myersi</tp:taxon-name-part></tp:taxon-name></italic>, <italic><tp:taxon-name><tp:taxon-name-part taxon-name-part-type="genus" reg="Gyrinomimus">G.</tp:taxon-name-part> <tp:taxon-name-part taxon-name-part-type="species" reg="parri">parri</tp:taxon-name-part></tp:taxon-name></italic>, and two potentially undescribed species.</p></tp:treatment-sec><tp:treatment-sec sec-type="Gyrinomimus grahami species group"><title><italic><tp:taxon-name><tp:taxon-name-part taxon-name-part-type="genus" reg="Gyrinomimus">Gyrinomimus</tp:taxon-name-part> <tp:taxon-name-part taxon-name-part-type="species" reg="grahami">grahami</tp:taxon-name-part></tp:taxon-name></italic> species group.</title><p>This species group differs from the other two groups in having medial tooth plates on the first gill arch present, anal lappets absent, gill filaments on the fourth gill arch tiny to small, and cavernous tissue, limited to around the anus or at most as a separate patch posterodorsal to the anus. The group includes <italic><tp:taxon-name><tp:taxon-name-part taxon-name-part-type="genus" reg="Gyrinomimus">G.</tp:taxon-name-part> <tp:taxon-name-part taxon-name-part-type="species" reg="grahami">grahami</tp:taxon-name-part></tp:taxon-name></italic>, <italic><tp:taxon-name><tp:taxon-name-part taxon-name-part-type="genus" reg="Gyrinomimus">G.</tp:taxon-name-part> <tp:taxon-name-part taxon-name-part-type="species" reg="johnsoni">johnsoni</tp:taxon-name-part></tp:taxon-name></italic> sp. nov., and one potentially undescribed species.</p></tp:treatment-sec><tp:treatment-sec sec-type="Gyrinomimus bruuni species group"><title><italic><tp:taxon-name><tp:taxon-name-part taxon-name-part-type="genus" reg="Gyrinomimus">Gyrinomimus</tp:taxon-name-part> <tp:taxon-name-part taxon-name-part-type="species" reg="bruuni">bruuni</tp:taxon-name-part></tp:taxon-name></italic> species group.</title><p>This species group differs from the other two groups in having filaments on the fourth gill arch moderate to long and having anal lappets and supported by scales or not (scales absent in <italic><tp:taxon-name><tp:taxon-name-part taxon-name-part-type="genus" reg="Gyrinomimus">G.</tp:taxon-name-part> <tp:taxon-name-part taxon-name-part-type="species" reg="alepis">alepis</tp:taxon-name-part></tp:taxon-name></italic> sp. nov.). The group includes <italic><tp:taxon-name><tp:taxon-name-part taxon-name-part-type="genus" reg="Gyrinomimus">G.</tp:taxon-name-part> <tp:taxon-name-part taxon-name-part-type="species" reg="bruuni">bruuni</tp:taxon-name-part></tp:taxon-name></italic>, <italic><tp:taxon-name><tp:taxon-name-part taxon-name-part-type="genus" reg="Gyrinomimus">G.</tp:taxon-name-part> <tp:taxon-name-part taxon-name-part-type="species" reg="alepis">alepis</tp:taxon-name-part></tp:taxon-name></italic>, <italic><tp:taxon-name><tp:taxon-name-part taxon-name-part-type="genus" reg="Gyrinomimus">G.</tp:taxon-name-part> <tp:taxon-name-part taxon-name-part-type="species" reg="amaokai">amaokai</tp:taxon-name-part></tp:taxon-name></italic> sp. nov., <italic><tp:taxon-name><tp:taxon-name-part taxon-name-part-type="genus" reg="Gyrinomimus">G.</tp:taxon-name-part> <tp:taxon-name-part taxon-name-part-type="species" reg="johnpaxtoni">johnpaxtoni</tp:taxon-name-part></tp:taxon-name></italic> sp. nov., and one potentially undescribed species. In addition, the anal-fin base of the holotype of <italic><tp:taxon-name><tp:taxon-name-part taxon-name-part-type="genus" reg="Gyrinomimus">G.</tp:taxon-name-part> <tp:taxon-name-part taxon-name-part-type="species" reg="andriashevi">andriashevi</tp:taxon-name-part></tp:taxon-name></italic> is damaged, rendering the condition of the anal lappets indeterminable (<xref ref-type="bibr" rid="B23">Paxton and Gon 1990</xref>). Nevertheless, <italic><tp:taxon-name><tp:taxon-name-part taxon-name-part-type="genus" reg="Gyrinomimus">G.</tp:taxon-name-part> <tp:taxon-name-part taxon-name-part-type="species" reg="andriashevi">andriashevi</tp:taxon-name-part></tp:taxon-name></italic> is tentatively assigned to this group based on the presence of well-developed filaments on the fourth gill arch and pending further study.</p></tp:treatment-sec><ref-list><ref id="B20"><mixed-citation xmlns:xlink="http://www.w3.org/1999/xlink" xlink:type="simple">Paxton JR (1989) Synopsis of the whalefishes (family <tp:taxon-name><tp:taxon-name-part taxon-name-part-type="family">Cetomimidae</tp:taxon-name-part></tp:taxon-name>) with descriptions of four new genera. Records of the Australian Museum 41: 135–206. <ext-link xlink:href="10.3853/j.0067-1975.41.1989.141" ext-link-type="doi" xlink:type="simple">https://doi.org/10.3853/j.0067-1975.41.1989.141</ext-link></mixed-citation></ref><ref id="B23"><mixed-citation xmlns:xlink="http://www.w3.org/1999/xlink" xlink:type="simple">Paxton JR, Gon O (1990) <tp:taxon-name><tp:taxon-name-part taxon-name-part-type="family">Cetomimidae</tp:taxon-name-part></tp:taxon-name>. In: Gon O, Heemstra PC (Eds) Fishes of the Southern Ocean. J. L. B. Smith Institute of Ichthyology, Grahamstown, 222–225. <ext-link xlink:href="10.5962/bhl.title.141868" ext-link-type="doi" xlink:type="simple">https://doi.org/10.5962/bhl.title.141868</ext-link></mixed-citation></ref></ref-list></tp:taxon-treatment>
