# Supplementary material for: Four new species of the whalefish genus Gyrinomimus Parr, 1934, with the establishment of three new species groups (Beryciformes, Cetomimidae)
Source: Zookeys. 2026 May 5;1279:57–95. doi: 10.3897/zookeys.1279.171946 (PMC13169269; doi:10.3897/zookeys.1279.171946)
Supplement: XML Treatment for Gyrinomimus alepis [file zookeys.1279.171946-treatment2.xml]

<!DOCTYPE tp:taxon-treatment
  PUBLIC "-//TaxonX//DTD Taxonomic Treatment Publishing DTD v0 20100105//EN" "tax-treatment-NSO.dtd">
<tp:taxon-treatment xmlns:tp="http://www.plazi.org/taxpub"><tp:treatment-meta><kwd-group><label>Taxon classification</label><kwd>
                <named-content content-type="kingdom">
                  <named-content content-type="taxon-name">
                    <named-content content-type="kingdom">Animalia</named-content>
                  </named-content>
                </named-content>
              </kwd><kwd>
                <named-content content-type="order">Cetomimiformes</named-content>
              </kwd><kwd>
                <named-content content-type="family">Cetomimidae</named-content>
              </kwd></kwd-group><mixed-citation publication-type="journal"><person-group><name><surname>Su</surname><given-names>Yo</given-names></name><name><surname>Paxton</surname><given-names>John R.</given-names></name><name><surname>Ho</surname><given-names>Hsuan-Ching</given-names></name></person-group><article-title>Four new species of the whalefish genus <italic><tp:taxon-name><tp:taxon-name-part taxon-name-part-type="genus" reg="Gyrinomimus">Gyrinomimus</tp:taxon-name-part></tp:taxon-name></italic> Parr, 1934, with the establishment of three new species groups (<tp:taxon-name><tp:taxon-name-part taxon-name-part-type="order" reg="Beryciformes">Beryciformes</tp:taxon-name-part></tp:taxon-name>, <tp:taxon-name><tp:taxon-name-part taxon-name-part-type="family" reg="Cetomimidae">Cetomimidae</tp:taxon-name-part></tp:taxon-name>)</article-title><source>Zookeys</source><day>05</day><month>05</month><year>2026</year><volume>1279</volume><fpage>57</fpage><lpage>95</lpage><pub-id pub-id-type="doi">10.3897/zookeys.1279.171946</pub-id></mixed-citation></tp:treatment-meta><tp:nomenclature><tp:taxon-name><object-id xmlns:xlink="http://www.w3.org/1999/xlink" content-type="arpha" xlink:type="simple">3F389398-4508-50FC-9F30-DDCCD13C9F0A</object-id>
                    		<tp:taxon-name-part taxon-name-part-type="genus" reg="Gyrinomimus">Gyrinomimus</tp:taxon-name-part> <tp:taxon-name-part taxon-name-part-type="species" reg="alepis">alepis</tp:taxon-name-part>
                    	
                    		<object-id xmlns:xlink="http://www.w3.org/1999/xlink" content-type="zoobank" xlink:type="simple">https://zoobank.org/CB8074AE-8318-4CC8-8D2E-F481ACFC8656</object-id>
                    	</tp:taxon-name><tp:taxon-status xmlns:xlink="http://www.w3.org/1999/xlink" xlink:type="simple">sp. nov.</tp:taxon-status><xref ref-type="fig" rid="F1">Figs 1</xref><xref ref-type="fig" rid="F2">, 2</xref><xref ref-type="table" rid="T1">, Tables 1</xref><xref ref-type="table" rid="T2">, 2</xref></tp:nomenclature><tp:treatment-sec sec-type="New English name"><title>New English name.</title><p>Scaleless flabby whalefish.</p><fig id="F1" position="float" orientation="portrait"><object-id xmlns:xlink="http://www.w3.org/1999/xlink" content-type="doi" xlink:type="simple">10.3897/zookeys.1279.171946.figure1</object-id><object-id xmlns:xlink="http://www.w3.org/1999/xlink" content-type="arpha" xlink:type="simple">5F3BF5AC-8871-5046-B3C9-EBFE3C133720</object-id><label>Figure 1.</label><caption><p>Preserved specimen of <italic><tp:taxon-name><tp:taxon-name-part taxon-name-part-type="genus" reg="Gyrinomimus">Gyrinomimus</tp:taxon-name-part> <tp:taxon-name-part taxon-name-part-type="species" reg="alepis">alepis</tp:taxon-name-part></tp:taxon-name></italic> sp. nov., holotype, <named-content xmlns:xlink="http://www.w3.org/1999/xlink" content-type="dwc:institutional_code" xlink:title="Zoologisches Museum Hamburg" xlink:href="https://scientific-collections.gbif.org/institution/773a0d99-3ea8-4a8b-9191-accbdb47b4d3" xlink:type="simple">ZMH</named-content>-ICH-108930, 62.4 mm <abbrev xmlns:xlink="http://www.w3.org/1999/xlink" xlink:title="standard length" xlink:type="simple">SL</abbrev>. <bold>A</bold>. Lateral view; <bold>B</bold>. Close-up image of anal-fin base, featuring cavernous tissue, with its posterior extension indicated by black bar, and anal lappets (circled); <bold>C</bold>. Illustration of copular tooth plates (CP) and anteriormost tooth plate (TP) on first gill arch. Anterior to left. Figures not to scale. Photo by Y.-C. Fan (<bold>B</bold>).</p></caption><graphic xmlns:xlink="http://www.w3.org/1999/xlink" xlink:href="zookeys-1279-057_article-171946__-g001.jpg" id="oo_1625003.jpg" position="float" orientation="portrait" xlink:type="simple"><uri content-type="original_file" xlink:type="simple">https://binary.pensoft.net/fig/1625003</uri></graphic></fig><fig id="F2" position="float" orientation="portrait"><object-id xmlns:xlink="http://www.w3.org/1999/xlink" content-type="doi" xlink:type="simple">10.3897/zookeys.1279.171946.figure2</object-id><object-id xmlns:xlink="http://www.w3.org/1999/xlink" content-type="arpha" xlink:type="simple">8EF6730C-0AC3-56C6-8A79-4B6A704AF84D</object-id><label>Figure 2.</label><caption><p>Illustration of head pores of <italic><tp:taxon-name><tp:taxon-name-part taxon-name-part-type="genus" reg="Gyrinomimus">Gyrinomimus</tp:taxon-name-part> <tp:taxon-name-part taxon-name-part-type="species" reg="alepis">alepis</tp:taxon-name-part></tp:taxon-name></italic> sp. nov., holotype, <named-content xmlns:xlink="http://www.w3.org/1999/xlink" content-type="dwc:institutional_code" xlink:title="Zoologisches Museum Hamburg" xlink:href="https://scientific-collections.gbif.org/institution/773a0d99-3ea8-4a8b-9191-accbdb47b4d3" xlink:type="simple">ZMH</named-content>-ICH-108930, 62.4 mm <abbrev xmlns:xlink="http://www.w3.org/1999/xlink" xlink:title="standard length" xlink:type="simple">SL</abbrev>. Upper: dorsal view; lower: lateral view. Anterior to left. Figures not to scale.</p></caption><graphic xmlns:xlink="http://www.w3.org/1999/xlink" xlink:href="zookeys-1279-057_article-171946__-g002.jpg" id="oo_1625004.jpg" position="float" orientation="portrait" xlink:type="simple"><uri content-type="original_file" xlink:type="simple">https://binary.pensoft.net/fig/1625004</uri></graphic></fig><table-wrap id="T1" position="float" orientation="portrait"><label>Table 1.</label><caption><p>Meristic characters of <italic><tp:taxon-name><tp:taxon-name-part taxon-name-part-type="genus" reg="Gyrinomimus">Gyrinomimus</tp:taxon-name-part> <tp:taxon-name-part taxon-name-part-type="species" reg="bruuni">bruuni</tp:taxon-name-part></tp:taxon-name></italic> species group. Paired characters are presented as left/right whenever available. Abbreviations: HT, holotype; NT, non-types; PT, paratypes.</p></caption><table><tbody><tr><th rowspan="3" colspan="1"/><th rowspan="1" colspan="1"><italic><tp:taxon-name><tp:taxon-name-part taxon-name-part-type="genus" reg="Gyrinomimus">G.</tp:taxon-name-part> <tp:taxon-name-part taxon-name-part-type="species" reg="alepis">alepis</tp:taxon-name-part></tp:taxon-name></italic> sp. nov.</th><th rowspan="1" colspan="1">
                      <italic>
                        <tp:taxon-name><tp:taxon-name-part taxon-name-part-type="genus" reg="Gyrinomimus">G.</tp:taxon-name-part> <tp:taxon-name-part taxon-name-part-type="species" reg="andriashevi">andriashevi</tp:taxon-name-part></tp:taxon-name>
                      </italic>
                    </th><th rowspan="1" colspan="2"><italic><tp:taxon-name><tp:taxon-name-part taxon-name-part-type="genus" reg="Gyrinomimus">G.</tp:taxon-name-part> <tp:taxon-name-part taxon-name-part-type="species" reg="amaokai">amaokai</tp:taxon-name-part></tp:taxon-name></italic> sp. nov.</th><th rowspan="1" colspan="2"><italic><tp:taxon-name><tp:taxon-name-part taxon-name-part-type="genus" reg="Gyrinomimus">G.</tp:taxon-name-part> <tp:taxon-name-part taxon-name-part-type="species" reg="johnpaxtoni">johnpaxtoni</tp:taxon-name-part></tp:taxon-name></italic> sp. nov.</th><th rowspan="1" colspan="2">
                      <italic>
                        <tp:taxon-name><tp:taxon-name-part taxon-name-part-type="genus" reg="Gyrinomimus">G.</tp:taxon-name-part> <tp:taxon-name-part taxon-name-part-type="species" reg="bruuni">bruuni</tp:taxon-name-part></tp:taxon-name>
                      </italic>
                    </th></tr><tr><th rowspan="1" colspan="1">This study</th><th rowspan="1" colspan="1">
                      <xref ref-type="bibr" rid="B23">Paxton and Gon 1990</xref>
                    </th><th rowspan="1" colspan="2">This study</th><th rowspan="1" colspan="2">This study</th><th rowspan="1" colspan="2">This study</th></tr><tr><th rowspan="1" colspan="1">HT</th><th rowspan="1" colspan="1">HT</th><th rowspan="1" colspan="1">HT</th><th rowspan="1" colspan="1">PT (<italic>n</italic> = 6)</th><th rowspan="1" colspan="1">HT</th><th rowspan="1" colspan="1">PT (<italic>n</italic> = 15)</th><th rowspan="1" colspan="1">HT</th><th rowspan="1" colspan="1">NT (<italic>n</italic> = 6)</th></tr><tr><td rowspan="1" colspan="1">Dorsal-fin rays</td><td rowspan="1" colspan="1">15</td><td rowspan="1" colspan="1">14</td><td rowspan="1" colspan="1">19</td><td rowspan="1" colspan="1">17–21</td><td rowspan="1" colspan="1">19</td><td rowspan="1" colspan="1">19–21</td><td rowspan="1" colspan="1">20</td><td rowspan="1" colspan="1">17–20</td></tr><tr><td rowspan="1" colspan="1">Pectoral-fin rays</td><td rowspan="1" colspan="1">17/17</td><td rowspan="1" colspan="1">ca 19</td><td rowspan="1" colspan="1">16/16</td><td rowspan="1" colspan="1">17–22/17–21</td><td rowspan="1" colspan="1">16/16</td><td rowspan="1" colspan="1">16–21/15–19</td><td rowspan="1" colspan="1">18/18</td><td rowspan="1" colspan="1">18–21/19–20</td></tr><tr><td rowspan="1" colspan="1">Anal-fin rays</td><td rowspan="1" colspan="1">15</td><td rowspan="1" colspan="1">14</td><td rowspan="1" colspan="1">19</td><td rowspan="1" colspan="1">17–20</td><td rowspan="1" colspan="1">19</td><td rowspan="1" colspan="1">18–21</td><td rowspan="1" colspan="1">20</td><td rowspan="1" colspan="1">17–20</td></tr><tr><td rowspan="1" colspan="1">Principal caudal-fin rays</td><td rowspan="1" colspan="1">8 + 8</td><td rowspan="1" colspan="1">–</td><td rowspan="1" colspan="1">8 + 8</td><td rowspan="1" colspan="1">7–8 + 7–8</td><td rowspan="1" colspan="1">8 + 8</td><td rowspan="1" colspan="1">7–8 + 7–8</td><td rowspan="1" colspan="1">8 + 8</td><td rowspan="1" colspan="1">7–8 + 7–8</td></tr><tr><td rowspan="1" colspan="1">Vertebrae</td><td rowspan="1" colspan="1">36 + 18 = 54</td><td rowspan="1" colspan="1">58 (total)</td><td rowspan="1" colspan="1">34 + 19 = 53</td><td rowspan="1" colspan="1">32–34 + 17–20 = 51–53</td><td rowspan="1" colspan="1">38 + 18 = 56</td><td rowspan="1" colspan="1">35–38 + 18–20 = 54–58 (<italic>n</italic> = 14)</td><td rowspan="1" colspan="1">35 + 19 = 54</td><td rowspan="1" colspan="1">35–38 + 18–20 = 54–58</td></tr><tr><td rowspan="1" colspan="1">Lateral-line scales</td><td rowspan="1" colspan="1">16/16</td><td rowspan="1" colspan="1">ca 16</td><td rowspan="1" colspan="1">20/19</td><td rowspan="1" colspan="1">18–22/17–19</td><td rowspan="1" colspan="1">23/22</td><td rowspan="1" colspan="1">18–24/18–21</td><td rowspan="1" colspan="1">19/ca 19</td><td rowspan="1" colspan="1">18–21/17–19</td></tr><tr><td rowspan="1" colspan="1">Lateral-line pores</td><td rowspan="1" colspan="1">17/17</td><td rowspan="1" colspan="1">ca 17</td><td rowspan="1" colspan="1">21/20</td><td rowspan="1" colspan="1">19–22/18–20</td><td rowspan="1" colspan="1">24/23</td><td rowspan="1" colspan="1">19–25/19–22</td><td rowspan="1" colspan="1">20/ca 20</td><td rowspan="1" colspan="1">19–22/18–20</td></tr><tr><td rowspan="1" colspan="1">GRI</td><td rowspan="1" colspan="1">2 + 1 + 8</td><td rowspan="1" colspan="1">1 + 1 + 2–3</td><td rowspan="1" colspan="1">1 + 1 + 2</td><td rowspan="1" colspan="1">1–3 + 1 + 2–4</td><td rowspan="1" colspan="1">1 + 1 + 2</td><td rowspan="1" colspan="1">1 + 1 + 2–3</td><td rowspan="1" colspan="1">1 + 1 + 4</td><td rowspan="1" colspan="1">1–2 + 1 + 2–4</td></tr><tr><td rowspan="1" colspan="1">GRII</td><td rowspan="1" colspan="1">1 + 1 + 3</td><td rowspan="1" colspan="1">–</td><td rowspan="1" colspan="1">1 + 1 + 2</td><td rowspan="1" colspan="1">1 + 1 + 2–4</td><td rowspan="1" colspan="1">1 + 1 + 2</td><td rowspan="1" colspan="1">1 + 1 + 2–4</td><td rowspan="1" colspan="1">1 + 1 + 4</td><td rowspan="1" colspan="1">0–1 + 1 + 2–4</td></tr><tr><td rowspan="1" colspan="1">GRIII</td><td rowspan="1" colspan="1">0 + 1 + 1</td><td rowspan="1" colspan="1">–</td><td rowspan="1" colspan="1">1 + 1 + 1</td><td rowspan="1" colspan="1">1 + 1 + 1</td><td rowspan="1" colspan="1">0 + 1 + 1</td><td rowspan="1" colspan="1">0 + 1 + 1</td><td rowspan="1" colspan="1">0 + 1 + 2</td><td rowspan="1" colspan="1">0–1 + 1 + 1–2</td></tr><tr><td rowspan="1" colspan="1">Medial GRI</td><td rowspan="1" colspan="1">4</td><td rowspan="1" colspan="1">0</td><td rowspan="1" colspan="1">0</td><td rowspan="1" colspan="1">0</td><td rowspan="1" colspan="1">0</td><td rowspan="1" colspan="1">0</td><td rowspan="1" colspan="1">0</td><td rowspan="1" colspan="1">0</td></tr><tr><td rowspan="1" colspan="1">Anal lappet</td><td rowspan="1" colspan="1">9/10</td><td rowspan="1" colspan="1">N/A</td><td rowspan="1" colspan="1">8/8</td><td rowspan="1" colspan="1">8–14/11–14</td><td rowspan="1" colspan="1">7/7</td><td rowspan="1" colspan="1">4–9/4–8</td><td rowspan="1" colspan="1">6/6</td><td rowspan="1" colspan="1">2–3/3–4</td></tr><tr><td rowspan="1" colspan="9">Head pores</td></tr><tr><td rowspan="1" colspan="1">Mandibular</td><td rowspan="1" colspan="1">6</td><td rowspan="1" colspan="1">ca 7</td><td rowspan="1" colspan="1">9</td><td rowspan="1" colspan="1">8–9</td><td rowspan="1" colspan="1">9</td><td rowspan="1" colspan="1">8–11</td><td rowspan="1" colspan="1">9</td><td rowspan="1" colspan="1">8–9</td></tr><tr><td rowspan="1" colspan="1">Preopercle</td><td rowspan="1" colspan="1">4</td><td rowspan="1" colspan="1">ca 3</td><td rowspan="1" colspan="1">5</td><td rowspan="1" colspan="1">5</td><td rowspan="1" colspan="1">5</td><td rowspan="1" colspan="1">3–5</td><td rowspan="1" colspan="1">ca 4</td><td rowspan="1" colspan="1">3–5</td></tr><tr><td rowspan="1" colspan="1">Infraorbital</td><td rowspan="1" colspan="1">7 + 2</td><td rowspan="1" colspan="1">7 + 2</td><td rowspan="1" colspan="1">7 + 2</td><td rowspan="1" colspan="1">7 + 2 (rarely 8 + 2)</td><td rowspan="1" colspan="1">8 + 2</td><td rowspan="1" colspan="1">8 + 2</td><td rowspan="1" colspan="1">8 + 2</td><td rowspan="1" colspan="1">8 + 2 (rarely 7 + 2)</td></tr><tr><td rowspan="1" colspan="1">Supraorbital</td><td rowspan="1" colspan="1">8</td><td rowspan="1" colspan="1">6</td><td rowspan="1" colspan="1">7</td><td rowspan="1" colspan="1">7–8</td><td rowspan="1" colspan="1">8</td><td rowspan="1" colspan="1">7–8</td><td rowspan="1" colspan="1">8</td><td rowspan="1" colspan="1">7–8</td></tr><tr><td rowspan="1" colspan="1">Main canal</td><td rowspan="1" colspan="1">3</td><td rowspan="1" colspan="1">3–4</td><td rowspan="1" colspan="1">3</td><td rowspan="1" colspan="1">3–4</td><td rowspan="1" colspan="1">4</td><td rowspan="1" colspan="1">3–4</td><td rowspan="1" colspan="1">4</td><td rowspan="1" colspan="1">2–4</td></tr><tr><td rowspan="1" colspan="1">Supratemporal</td><td rowspan="1" colspan="1">1</td><td rowspan="1" colspan="1">1</td><td rowspan="1" colspan="1">1</td><td rowspan="1" colspan="1">1</td><td rowspan="1" colspan="1">1</td><td rowspan="1" colspan="1">1</td><td rowspan="1" colspan="1">1</td><td rowspan="1" colspan="1">1</td></tr></tbody></table></table-wrap><table-wrap id="T2" position="float" orientation="portrait"><label>Table 2.</label><caption><p>Morphometric characters of <italic><tp:taxon-name><tp:taxon-name-part taxon-name-part-type="genus" reg="Gyrinomimus">Gyrinomimus</tp:taxon-name-part> <tp:taxon-name-part taxon-name-part-type="species" reg="alepis">alepis</tp:taxon-name-part></tp:taxon-name></italic> sp. nov. and <italic><tp:taxon-name><tp:taxon-name-part taxon-name-part-type="genus" reg="Gyrinomimus">G.</tp:taxon-name-part> <tp:taxon-name-part taxon-name-part-type="species" reg="andriashevi">andriashevi</tp:taxon-name-part></tp:taxon-name></italic> Fedorov, Balushkin &amp; Trunov, 1987. Abbreviations: A, anal-fin; D, dorsal-fin; HT, holotype; P, pectoral-fin.</p></caption><table><tbody><tr><th rowspan="3" colspan="1"/><th rowspan="1" colspan="1"><italic><tp:taxon-name><tp:taxon-name-part taxon-name-part-type="genus" reg="Gyrinomimus">G.</tp:taxon-name-part> <tp:taxon-name-part taxon-name-part-type="species" reg="alepis">alepis</tp:taxon-name-part></tp:taxon-name></italic> sp. nov.</th><th rowspan="1" colspan="2">
                      <italic>
                        <tp:taxon-name><tp:taxon-name-part taxon-name-part-type="genus" reg="Gyrinomimus">G.</tp:taxon-name-part> <tp:taxon-name-part taxon-name-part-type="species" reg="andriashevi">andriashevi</tp:taxon-name-part></tp:taxon-name>
                      </italic>
                    </th></tr><tr><th rowspan="1" colspan="1">This study</th><th rowspan="1" colspan="1">
                      <xref ref-type="bibr" rid="B9">Fedorov et al. 1987</xref>
                    </th><th rowspan="1" colspan="1">
                      <xref ref-type="bibr" rid="B23">Paxton and Gon 1990</xref>
                    </th></tr><tr><th rowspan="1" colspan="1">HT</th><th rowspan="1" colspan="2">HT</th></tr><tr><td rowspan="1" colspan="1"><abbrev xmlns:xlink="http://www.w3.org/1999/xlink" xlink:title="standard length" xlink:type="simple">SL</abbrev> (mm)</td><td rowspan="1" colspan="1">62.4</td><td rowspan="1" colspan="1">245</td><td rowspan="1" colspan="1">232</td></tr><tr><td rowspan="1" colspan="4">% <abbrev xmlns:xlink="http://www.w3.org/1999/xlink" xlink:title="standard length" xlink:type="simple">SL</abbrev></td></tr><tr><td rowspan="1" colspan="1">
                      <abbrev xmlns:xlink="http://www.w3.org/1999/xlink" xlink:title="head length" xlink:type="simple">HL</abbrev>
                    </td><td rowspan="1" colspan="1">32.7</td><td rowspan="1" colspan="1">–</td><td rowspan="1" colspan="1">27.6</td></tr><tr><td rowspan="1" colspan="1">Head width</td><td rowspan="1" colspan="1">10.6</td><td rowspan="1" colspan="1">–</td><td rowspan="1" colspan="1">–</td></tr><tr><td rowspan="1" colspan="1">Eye diameter</td><td rowspan="1" colspan="1">1.8</td><td rowspan="1" colspan="1">1.0</td><td rowspan="1" colspan="1">–</td></tr><tr><td rowspan="1" colspan="1">Snout length</td><td rowspan="1" colspan="1">9.5</td><td rowspan="1" colspan="1">10.2</td><td rowspan="1" colspan="1">8.8</td></tr><tr><td rowspan="1" colspan="1">Upper-jaw length</td><td rowspan="1" colspan="1">28.0</td><td rowspan="1" colspan="1">23.7</td><td rowspan="1" colspan="1">26.1</td></tr><tr><td rowspan="1" colspan="1">Lower-jaw length</td><td rowspan="1" colspan="1">27.9</td><td rowspan="1" colspan="1">–</td><td rowspan="1" colspan="1">–</td></tr><tr><td rowspan="1" colspan="1">Posterior premaxilla to opercular margin</td><td rowspan="1" colspan="1">4.3</td><td rowspan="1" colspan="1">–</td><td rowspan="1" colspan="1">5.1</td></tr><tr><td rowspan="1" colspan="1">Body depth</td><td rowspan="1" colspan="1">23.1</td><td rowspan="1" colspan="1">20.8</td><td rowspan="1" colspan="1">–</td></tr><tr><td rowspan="1" colspan="1">Anus to A origin</td><td rowspan="1" colspan="1">2.1</td><td rowspan="1" colspan="1">–</td><td rowspan="1" colspan="1">–</td></tr><tr><td rowspan="1" colspan="1">D–A</td><td rowspan="1" colspan="1">11.4</td><td rowspan="1" colspan="1">–</td><td rowspan="1" colspan="1">12.7</td></tr><tr><td rowspan="1" colspan="1">Predorsal length</td><td rowspan="1" colspan="1">73.4</td><td rowspan="1" colspan="1">75.5</td><td rowspan="1" colspan="1">–</td></tr><tr><td rowspan="1" colspan="1">Prepectoral length</td><td rowspan="1" colspan="1">30.1</td><td rowspan="1" colspan="1">31.8</td><td rowspan="1" colspan="1">–</td></tr><tr><td rowspan="1" colspan="1">Preanal length</td><td rowspan="1" colspan="1">75.0</td><td rowspan="1" colspan="1">76.8</td><td rowspan="1" colspan="1">78.8</td></tr><tr><td rowspan="1" colspan="1">D base</td><td rowspan="1" colspan="1">13.9</td><td rowspan="1" colspan="1">13.1</td><td rowspan="1" colspan="1">–</td></tr><tr><td rowspan="1" colspan="1">A base</td><td rowspan="1" colspan="1">13.9</td><td rowspan="1" colspan="1">12.7</td><td rowspan="1" colspan="1">12.4</td></tr><tr><td rowspan="1" colspan="1">P length</td><td rowspan="1" colspan="1">7.2</td><td rowspan="1" colspan="1">2.9</td><td rowspan="1" colspan="1">–</td></tr><tr><td rowspan="1" colspan="1">Caudal-peduncle depth</td><td rowspan="1" colspan="1">5.8</td><td rowspan="1" colspan="1">11.4</td><td rowspan="1" colspan="1">–</td></tr><tr><td rowspan="1" colspan="1">Caudal-peduncle length</td><td rowspan="1" colspan="1">13.3</td><td rowspan="1" colspan="1">6.1</td><td rowspan="1" colspan="1">10.6</td></tr><tr><td rowspan="1" colspan="1">Copular tooth plate length</td><td rowspan="1" colspan="1">6.3</td><td rowspan="1" colspan="1">–</td><td rowspan="1" colspan="1">8.5</td></tr><tr><td rowspan="1" colspan="1">Copular tooth plate width</td><td rowspan="1" colspan="1">3.0</td><td rowspan="1" colspan="1">–</td><td rowspan="1" colspan="1">–</td></tr><tr><td rowspan="1" colspan="1">Gill filaments on first arch</td><td rowspan="1" colspan="1">1.4</td><td rowspan="1" colspan="1">–</td><td rowspan="1" colspan="1">–</td></tr><tr><td rowspan="1" colspan="1">Gill filaments on fourth arch</td><td rowspan="1" colspan="1">1.1</td><td rowspan="1" colspan="1">–</td><td rowspan="1" colspan="1">–</td></tr><tr><td rowspan="1" colspan="4">% Gill filaments on first arch</td></tr><tr><td rowspan="1" colspan="1">Gill filaments on fourth arch</td><td rowspan="1" colspan="1">82.4</td><td rowspan="1" colspan="1">–</td><td rowspan="1" colspan="1">–</td></tr><tr><td rowspan="1" colspan="1">Length/width ratio of copular tooth plate</td><td rowspan="1" colspan="1">2.1</td><td rowspan="1" colspan="1">–</td><td rowspan="1" colspan="1">3.4</td></tr></tbody></table></table-wrap></tp:treatment-sec><tp:treatment-sec sec-type="Holotype"><title>Holotype.</title><p>• <named-content xmlns:xlink="http://www.w3.org/1999/xlink" content-type="dwc:institutional_code" xlink:title="Zoologisches Museum Hamburg" xlink:href="https://scientific-collections.gbif.org/institution/773a0d99-3ea8-4a8b-9191-accbdb47b4d3" xlink:type="simple">ZMH</named-content>-ICH-0108930 (formerly <named-content xmlns:xlink="http://www.w3.org/1999/xlink" content-type="dwc:institutional_code" xlink:title="Institut fuer Seefischerei" xlink:href="https://scientific-collections.gbif.org/institution/bed78d6d-fb1b-4641-a3a2-48e3127c5d26" xlink:type="simple">ISH</named-content> 1190-1971), 62.4 mm <abbrev xmlns:xlink="http://www.w3.org/1999/xlink" xlink:title="standard length" xlink:type="simple">SL</abbrev>, south Atlantic, <named-content xmlns:xlink="http://www.w3.org/1999/xlink" content-type="dwc:verbatimCoordinates" xlink:type="simple">37°8'S, 05°23'E</named-content>, 0–1900 m, FRV <italic>Walther Herwig</italic>, station 412-II/71, 21 Mar. 1971.</p></tp:treatment-sec><tp:treatment-sec sec-type="Diagnosis"><title>Diagnosis.</title><p>A species belonging to <italic><tp:taxon-name><tp:taxon-name-part taxon-name-part-type="genus" reg="Gyrinomimus">G.</tp:taxon-name-part> <tp:taxon-name-part taxon-name-part-type="species" reg="bruuni">bruuni</tp:taxon-name-part></tp:taxon-name></italic> species group and differs from all congeners in having: single ridge of skin over the anal fin with incipient anal lappets without scales; filaments on fourth gill arch well developed, its length 82.4% filament on first arch; cavernous tissue present around anus and extending to base of third anal-fin ray; vertebrae 36 + 18 = 54; GRI 2 + 1 + 8; medial GRI 4; medial GRII 1; dorsal-fin rays 15; anal-fin rays 15; lateral-line pores 17; lateral-line scales 16; and copular tooth plate rather broad, greatest width 2.1 in length.</p></tp:treatment-sec><tp:treatment-sec sec-type="Description"><title>Description.</title><p>Meristic and morphometric characters are provided in Tables <xref ref-type="table" rid="T1">1</xref>, <xref ref-type="table" rid="T2">2</xref>. Dorsal-fin rays 15; pectoral-fin rays 17/17; anal-fin rays 15; principal caudal-fin rays 8 + 8. GRI 2 + 1 + 8; GRII 1 + 1 + 3; GRIII 0 + 1 + 1; medial GRI 4; medial GRII 1. Lateral-line pores 17; lateral-line scales 16. Anal lappets 9/10, without scales. Head pores (Fig. <xref ref-type="fig" rid="F2">2</xref>): <abbrev xmlns:xlink="http://www.w3.org/1999/xlink" xlink:title="mandibular pores" xlink:type="simple">MD</abbrev> 6; <abbrev xmlns:xlink="http://www.w3.org/1999/xlink" xlink:title="preopercular pores" xlink:type="simple">POP</abbrev> 4; <abbrev xmlns:xlink="http://www.w3.org/1999/xlink" xlink:title="infraorbital pores" xlink:type="simple">IO</abbrev> 7 + 2 = 9; <abbrev xmlns:xlink="http://www.w3.org/1999/xlink" xlink:title="supraorbital pores" xlink:type="simple">SO</abbrev> 8; M 3; <abbrev xmlns:xlink="http://www.w3.org/1999/xlink" xlink:title="supratemporal pores" xlink:type="simple">ST</abbrev> 1. Vertebrae 36 + 18 = 54.</p><p>Body rather slender, greatest depth at pectoral-fin base over first lateral-line pore, depth 4.3 in <abbrev xmlns:xlink="http://www.w3.org/1999/xlink" xlink:title="standard length" xlink:type="simple">SL</abbrev>, compressed. Head moderate, length 3.1 in <abbrev xmlns:xlink="http://www.w3.org/1999/xlink" xlink:title="standard length" xlink:type="simple">SL</abbrev>, slightly depressed anteriorly, becoming broader posteriorly. Nostrils similar to head lateral-line pores, closer to tip of snout than eye; anterior nostril ~ 1/2 of posterior one; anterior nostril rounded, and posterior one horizontally oval; nasal organ mostly in anterior nostril. Eye tiny, diameter 18.4 in <abbrev xmlns:xlink="http://www.w3.org/1999/xlink" xlink:title="head length" xlink:type="simple">HL</abbrev>. Interorbital broadly convex, without distinct pits; anterolateral projection of frontal slightly posterior to eye. Caudal peduncle short and deep, length and depth 2.5 and 5.6 in <abbrev xmlns:xlink="http://www.w3.org/1999/xlink" xlink:title="head length" xlink:type="simple">HL</abbrev>, respectively. Cavernous tissue surrounding anus and extending to base of third anal-fin ray (Fig. <xref ref-type="fig" rid="F1">1B</xref>). Anal lappets rudimentary, forming very small bumps along anal-fin base; no trace of scales on anal lappets (Fig. <xref ref-type="fig" rid="F1">1B</xref>).</p><p>Mouth enormous and oblique; upper-jaw length 1.2 in <abbrev xmlns:xlink="http://www.w3.org/1999/xlink" xlink:title="head length" xlink:type="simple">HL</abbrev>; lower jaw with two posterior spines, with ventral spine blunt and lateral spine short, blunt, and covered under skin. Jaw teeth elongated, in distinct longitudinal rows; inner row of teeth largest; premaxillary and dentary symphyses edentate. Upper jaw with three rows of teeth anteriorly, its number slightly decreases posteriorly, with two rows posteriorly. Lower-jaw teeth similar to those of upper jaw, with four rows anteriorly and two rows posteriorly. Vomerine, palatine, and ectopterygoid teeth similar in shape to jaw teeth. Vomerine tooth patch dome shaped, with two rows of teeth. Palatine tooth patch begins at level of middle of vomer, with two rows of teeth; its end anterior to level of eye. Ectopterygoid tooth patch narrow, with about two teeth rows separated by small gap from palatine tooth patch; its origin posterior to palatine, extending posteriorly beyond rictus almost to level of end of premaxilla. Copular tooth patch stout, its anterior margin blunt, with nearly straight lateral margins, and very slightly widens posteriorly; its length and width 5.2 and 10.9 in <abbrev xmlns:xlink="http://www.w3.org/1999/xlink" xlink:title="head length" xlink:type="simple">HL</abbrev>, respectively; length/width ratio 2.1 (Fig. <xref ref-type="fig" rid="F2">2C</xref>).</p><p>Three free gill arches with small slit behind ventral arm of third arch near angle, extending ~1/2 length of filaments-bearing part of ventral arm; dorsal arm of arch I 1/2 free; dorsal arm of arch II 1/3 free. Gill filaments of all arches long and well developed; length of filaments on arch IV 82.4% length of filaments on arch I. Gill rakers forming plates on lateral face of outer three arches and medial face of outer two arches. Anterior margin of anteriormost hypobranchial tooth plate of first arch slightly posterior to anterior margin of copular tooth plate. Two dorsal pharyngeal tooth plates, both domed and rounded; no ventral pharyngeal tooth plate.</p><p>Lateral-line pores large, anterior pores almost as wide as canal, becoming smaller posteriorly, to ~ 1/3 of canal length. Lateral line without any flaps or keels. One to two papillae on both anterior and posterior margins of pores anterior to anal fin. Vertical row of papillae on base of caudal fin; numbers at least 16 on right side due to partial damage. Dorsal accessory line of neuromasts beginning slightly before level of upper limit of gill opening, as two parallel rows of 18 papillae, extending before mid-dorsal keel.</p><p>Lateral-line system of head well developed. Head with numerous scattered papillate superficial neuromasts, ~ 9 (partially damaged) on tip of snout between midline and first supraorbital pore; no papillae above anterior nostril; two papillae dorsal to first infraorbital pore; no papillae dorsal to second and third infraorbital pores; two papillae dorsal to second main pore; no papillae medial to supratemporal pore; 12 papillae anterior to preopercular pores; seven papillae scattered above mandibular pores.</p><p>Dorsal and anal fins far back on body, with dorsal-fin origin slightly anterior to that of anal fin; their tips pointed posteriorly. Dorsal fin with 8<sup>th</sup>–13<sup>th</sup> rays branched, others unbranched. Anal fin with 6<sup>th</sup>–11<sup>th</sup> rays branched, others unbranched. Pectoral fin low, broad-based, directed posterodorsally, and small, length 4.5 in <abbrev xmlns:xlink="http://www.w3.org/1999/xlink" xlink:title="head length" xlink:type="simple">HL</abbrev>; middle rays longest; all rays simple. No trace of subpectoral organ (sensu <xref ref-type="bibr" rid="B20">Paxton 1989</xref>).</p></tp:treatment-sec><tp:treatment-sec sec-type="Coloration"><title>Coloration.</title><p>When preserved (Fig. <xref ref-type="fig" rid="F1">1A</xref>), body brown with dorsal and anal fins slightly paler. Gill arches, rakers and filaments, inner face of operculum pale. Teeth transparent. Peritoneum black. Esophagus and mouth roof with dark marbled patterns.</p></tp:treatment-sec><tp:treatment-sec sec-type="Distribution"><title>Distribution.</title><p>Currently only known from the holotype collected at southern Atlantic Ocean.</p></tp:treatment-sec><tp:treatment-sec sec-type="Etymology"><title>Etymology.</title><p>The specific name is a combination of <italic>a</italic>, without, and <italic>lepis</italic>, scales. In reference to the absence of scales on the anal lappets. A noun in apposition.</p></tp:treatment-sec><ref-list><ref id="B23"><mixed-citation xmlns:xlink="http://www.w3.org/1999/xlink" xlink:type="simple">Paxton JR, Gon O (1990) <tp:taxon-name><tp:taxon-name-part taxon-name-part-type="family">Cetomimidae</tp:taxon-name-part></tp:taxon-name>. In: Gon O, Heemstra PC (Eds) Fishes of the Southern Ocean. J. L. B. Smith Institute of Ichthyology, Grahamstown, 222–225. <ext-link xlink:href="10.5962/bhl.title.141868" ext-link-type="doi" xlink:type="simple">https://doi.org/10.5962/bhl.title.141868</ext-link></mixed-citation></ref><ref id="B9"><mixed-citation xmlns:xlink="http://www.w3.org/1999/xlink" xlink:type="simple">Fedorov VV, Balushkin AV, Trunov IA (1987) A new whale-fish species, <italic><tp:taxon-name><tp:taxon-name-part taxon-name-part-type="genus">Gyrinomimus</tp:taxon-name-part> <tp:taxon-name-part taxon-name-part-type="species">andriashevi</tp:taxon-name-part></tp:taxon-name></italic> sp. nov. (<tp:taxon-name><tp:taxon-name-part taxon-name-part-type="parvphylum">Osteichthyes</tp:taxon-name-part></tp:taxon-name>: <tp:taxon-name><tp:taxon-name-part taxon-name-part-type="family">Cetomimidae</tp:taxon-name-part></tp:taxon-name>) from the Lazarev Sea (Antarctic). Voprosy Ikhtiologii 27(1): 12–18. [In Russian]</mixed-citation></ref><ref id="B20"><mixed-citation xmlns:xlink="http://www.w3.org/1999/xlink" xlink:type="simple">Paxton JR (1989) Synopsis of the whalefishes (family <tp:taxon-name><tp:taxon-name-part taxon-name-part-type="family">Cetomimidae</tp:taxon-name-part></tp:taxon-name>) with descriptions of four new genera. Records of the Australian Museum 41: 135–206. <ext-link xlink:href="10.3853/j.0067-1975.41.1989.141" ext-link-type="doi" xlink:type="simple">https://doi.org/10.3853/j.0067-1975.41.1989.141</ext-link></mixed-citation></ref></ref-list></tp:taxon-treatment>
