# Supplementary material for: Four new species of the whalefish genus Gyrinomimus Parr, 1934, with the establishment of three new species groups (Beryciformes, Cetomimidae)
Source: Zookeys. 2026 May 5;1279:57–95. doi: 10.3897/zookeys.1279.171946 (PMC13169269; doi:10.3897/zookeys.1279.171946)
Supplement: XML Treatment for Gyrinomimus amaokai [file zookeys.1279.171946-treatment3.xml]

<!DOCTYPE tp:taxon-treatment
  PUBLIC "-//TaxonX//DTD Taxonomic Treatment Publishing DTD v0 20100105//EN" "tax-treatment-NSO.dtd">
<tp:taxon-treatment xmlns:tp="http://www.plazi.org/taxpub"><tp:treatment-meta><kwd-group><label>Taxon classification</label><kwd>
                <named-content content-type="kingdom">
                  <named-content content-type="taxon-name">
                    <named-content content-type="kingdom">Animalia</named-content>
                  </named-content>
                </named-content>
              </kwd><kwd>
                <named-content content-type="order">Cetomimiformes</named-content>
              </kwd><kwd>
                <named-content content-type="family">Cetomimidae</named-content>
              </kwd></kwd-group><mixed-citation publication-type="journal"><person-group><name><surname>Su</surname><given-names>Yo</given-names></name><name><surname>Paxton</surname><given-names>John R.</given-names></name><name><surname>Ho</surname><given-names>Hsuan-Ching</given-names></name></person-group><article-title>Four new species of the whalefish genus <italic><tp:taxon-name><tp:taxon-name-part taxon-name-part-type="genus" reg="Gyrinomimus">Gyrinomimus</tp:taxon-name-part></tp:taxon-name></italic> Parr, 1934, with the establishment of three new species groups (<tp:taxon-name><tp:taxon-name-part taxon-name-part-type="order" reg="Beryciformes">Beryciformes</tp:taxon-name-part></tp:taxon-name>, <tp:taxon-name><tp:taxon-name-part taxon-name-part-type="family" reg="Cetomimidae">Cetomimidae</tp:taxon-name-part></tp:taxon-name>)</article-title><source>Zookeys</source><day>05</day><month>05</month><year>2026</year><volume>1279</volume><fpage>57</fpage><lpage>95</lpage><pub-id pub-id-type="doi">10.3897/zookeys.1279.171946</pub-id></mixed-citation></tp:treatment-meta><tp:nomenclature><tp:taxon-name><object-id xmlns:xlink="http://www.w3.org/1999/xlink" content-type="arpha" xlink:type="simple">40189A5F-977E-5C8E-8DAA-FBDCEB6A4FC6</object-id>
                    		<tp:taxon-name-part taxon-name-part-type="genus" reg="Gyrinomimus">Gyrinomimus</tp:taxon-name-part> <tp:taxon-name-part taxon-name-part-type="species" reg="amaokai">amaokai</tp:taxon-name-part>
                    	
                    		<object-id xmlns:xlink="http://www.w3.org/1999/xlink" content-type="zoobank" xlink:type="simple">https://zoobank.org/7C711DD4-090E-45ED-BB08-F8D0E95A914D</object-id>
                    	</tp:taxon-name><tp:taxon-status xmlns:xlink="http://www.w3.org/1999/xlink" xlink:type="simple">sp. nov.</tp:taxon-status><xref ref-type="fig" rid="F3">Figs 3</xref><xref ref-type="fig" rid="F4">, 4</xref><xref ref-type="fig" rid="F5">, 5</xref><xref ref-type="fig" rid="F6">, 6</xref><xref ref-type="fig" rid="F7">, 7</xref><xref ref-type="table" rid="T1">, Tables 1</xref><xref ref-type="table" rid="T3">, 3</xref><tp:nomenclature-citation-list><tp:nomenclature-citation><tp:taxon-name>
                  <tp:taxon-name-part taxon-name-part-type="genus" reg="Gyrinomimus">Gyrinomimus</tp:taxon-name-part>
                </tp:taxon-name><comment> sp. B: <xref ref-type="bibr" rid="B20">Paxton 1989</xref>: 146 fig. 5C.</comment></tp:nomenclature-citation><tp:nomenclature-citation><tp:taxon-name>
                  <tp:taxon-name-part taxon-name-part-type="genus" reg="Gyrinomimus">Gyrinomimus</tp:taxon-name-part>
                </tp:taxon-name><comment> sp.: <xref ref-type="bibr" rid="B3">Amaoka 1997</xref>: 154. <xref ref-type="bibr" rid="B1">Aizawa in Nakabo 2002</xref>: 483 (in key). <xref ref-type="bibr" rid="B2">Aizawa and Doiuchi in Nakabo 2013</xref>: 576 (in key). <xref ref-type="bibr" rid="B16">Misawa et al. 2024</xref>: 269 (comparative material).</comment></tp:nomenclature-citation><tp:nomenclature-citation><tp:taxon-name>
                  <tp:taxon-name-part taxon-name-part-type="genus" reg="Cetomimus">Cetomimus</tp:taxon-name-part>
                </tp:taxon-name><comment> compunchus (sic, non <tp:taxon-name><tp:taxon-name-part taxon-name-part-type="genus" reg="Cetomimus">Cetomimus</tp:taxon-name-part> <tp:taxon-name-part taxon-name-part-type="species" reg="compunctus">compunctus</tp:taxon-name-part></tp:taxon-name> Abe, Marumo &amp; Kawaguchi, 1965): <xref ref-type="bibr" rid="B4">Amaoka et al. 1995</xref>: 124, fig. 195.</comment></tp:nomenclature-citation></tp:nomenclature-citation-list></tp:nomenclature><tp:treatment-sec sec-type="New English name"><title>New English name.</title><p>Amaoka’s flabby whalefish.</p><fig id="F3" position="float" orientation="portrait"><object-id xmlns:xlink="http://www.w3.org/1999/xlink" content-type="doi" xlink:type="simple">10.3897/zookeys.1279.171946.figure3</object-id><object-id xmlns:xlink="http://www.w3.org/1999/xlink" content-type="arpha" xlink:type="simple">4B484615-4938-5F3E-9CA7-565B28E0BBA2</object-id><label>Figure 3.</label><caption><p>Fresh coloration of <italic><tp:taxon-name><tp:taxon-name-part taxon-name-part-type="genus" reg="Gyrinomimus">Gyrinomimus</tp:taxon-name-part> <tp:taxon-name-part taxon-name-part-type="species" reg="amaokai">amaokai</tp:taxon-name-part></tp:taxon-name></italic> sp. nov., holotype, <abbrev xmlns:xlink="http://www.w3.org/1999/xlink" content-type="institution" xlink:title="The Hokkaido University Museum, Hakodate, Hokkaido, Japan" xlink:type="simple">HUMZ</abbrev> 121996, 386 mm <abbrev xmlns:xlink="http://www.w3.org/1999/xlink" xlink:title="standard length" xlink:type="simple">SL</abbrev>. Photo courtesy of <abbrev xmlns:xlink="http://www.w3.org/1999/xlink" content-type="institution" xlink:title="The Hokkaido University Museum, Hakodate, Hokkaido, Japan" xlink:type="simple">HUMZ</abbrev>.</p></caption><graphic xmlns:xlink="http://www.w3.org/1999/xlink" xlink:href="zookeys-1279-057_article-171946__-g003.jpg" id="oo_1625005.jpg" position="float" orientation="portrait" xlink:type="simple"><uri content-type="original_file" xlink:type="simple">https://binary.pensoft.net/fig/1625005</uri></graphic></fig><fig id="F4" position="float" orientation="portrait"><object-id xmlns:xlink="http://www.w3.org/1999/xlink" content-type="doi" xlink:type="simple">10.3897/zookeys.1279.171946.figure4</object-id><object-id xmlns:xlink="http://www.w3.org/1999/xlink" content-type="arpha" xlink:type="simple">95569426-D4E7-584D-BA75-93254AAB8F82</object-id><label>Figure 4.</label><caption><p>Preserved coloration of <italic><tp:taxon-name><tp:taxon-name-part taxon-name-part-type="genus" reg="Gyrinomimus">Gyrinomimus</tp:taxon-name-part> <tp:taxon-name-part taxon-name-part-type="species" reg="amaokai">amaokai</tp:taxon-name-part></tp:taxon-name></italic> sp. nov. <bold>A</bold>. Holotype, <abbrev xmlns:xlink="http://www.w3.org/1999/xlink" content-type="institution" xlink:title="The Hokkaido University Museum, Hakodate, Hokkaido, Japan" xlink:type="simple">HUMZ</abbrev> 121996, 386 mm <abbrev xmlns:xlink="http://www.w3.org/1999/xlink" xlink:title="standard length" xlink:type="simple">SL</abbrev>; <bold>B</bold>. Paratype, <abbrev xmlns:xlink="http://www.w3.org/1999/xlink" content-type="institution" xlink:title="National Museum of Nature and Science, Zoology Department, Division of Fishes, Tsukuba, Japan" xlink:type="simple">NSMT-P</abbrev> 49412, 222.9 mm <abbrev xmlns:xlink="http://www.w3.org/1999/xlink" xlink:title="standard length" xlink:type="simple">SL</abbrev>, left-right reversed; <bold>C</bold>. Paratype, <abbrev xmlns:xlink="http://www.w3.org/1999/xlink" content-type="institution" xlink:title="Marine Vertebrate Collection, Scripps Institution of Oceanography, La Jolla, California, U.S.A." xlink:type="simple">SIO</abbrev> 60-284, 150.8 mm <abbrev xmlns:xlink="http://www.w3.org/1999/xlink" xlink:title="standard length" xlink:type="simple">SL</abbrev>; <bold>D</bold>. Paratype, <abbrev xmlns:xlink="http://www.w3.org/1999/xlink" content-type="institution" xlink:title="Marine Vertebrate Collection, Scripps Institution of Oceanography, La Jolla, California, U.S.A." xlink:type="simple">SIO</abbrev> 87-10, 89.0 mm <abbrev xmlns:xlink="http://www.w3.org/1999/xlink" xlink:title="standard length" xlink:type="simple">SL</abbrev>. Photo by Y.-C. Hsu.</p></caption><graphic xmlns:xlink="http://www.w3.org/1999/xlink" xlink:href="zookeys-1279-057_article-171946__-g004.jpg" id="oo_1625006.jpg" position="float" orientation="portrait" xlink:type="simple"><uri content-type="original_file" xlink:type="simple">https://binary.pensoft.net/fig/1625006</uri></graphic></fig><fig id="F5" position="float" orientation="portrait"><object-id xmlns:xlink="http://www.w3.org/1999/xlink" content-type="doi" xlink:type="simple">10.3897/zookeys.1279.171946.figure5</object-id><object-id xmlns:xlink="http://www.w3.org/1999/xlink" content-type="arpha" xlink:type="simple">E2F887B3-2ECE-524C-A955-54E1692DD3EE</object-id><label>Figure 5.</label><caption><p>Illustration of head pores of <italic><tp:taxon-name><tp:taxon-name-part taxon-name-part-type="genus" reg="Gyrinomimus">Gyrinomimus</tp:taxon-name-part> <tp:taxon-name-part taxon-name-part-type="species" reg="amaokai">amaokai</tp:taxon-name-part></tp:taxon-name></italic> sp. nov., holotype, <abbrev xmlns:xlink="http://www.w3.org/1999/xlink" content-type="institution" xlink:title="The Hokkaido University Museum, Hakodate, Hokkaido, Japan" xlink:type="simple">HUMZ</abbrev> 121996, 386 mm <abbrev xmlns:xlink="http://www.w3.org/1999/xlink" xlink:title="standard length" xlink:type="simple">SL</abbrev>. Upper: dorsal view; lower: lateral view. Anterior to left. Figures not to scale.</p></caption><graphic xmlns:xlink="http://www.w3.org/1999/xlink" xlink:href="zookeys-1279-057_article-171946__-g005.jpg" id="oo_1625007.jpg" position="float" orientation="portrait" xlink:type="simple"><uri content-type="original_file" xlink:type="simple">https://binary.pensoft.net/fig/1625007</uri></graphic></fig><fig id="F6" position="float" orientation="portrait"><object-id xmlns:xlink="http://www.w3.org/1999/xlink" content-type="doi" xlink:type="simple">10.3897/zookeys.1279.171946.figure6</object-id><object-id xmlns:xlink="http://www.w3.org/1999/xlink" content-type="arpha" xlink:type="simple">F39450B3-6296-5568-B3C0-2B458A5D4B0C</object-id><label>Figure 6.</label><caption><p>Close-up images of <italic><tp:taxon-name><tp:taxon-name-part taxon-name-part-type="genus" reg="Gyrinomimus">Gyrinomimus</tp:taxon-name-part> <tp:taxon-name-part taxon-name-part-type="species" reg="amaokai">amaokai</tp:taxon-name-part></tp:taxon-name></italic> sp. nov., holotype, <abbrev xmlns:xlink="http://www.w3.org/1999/xlink" content-type="institution" xlink:title="The Hokkaido University Museum, Hakodate, Hokkaido, Japan" xlink:type="simple">HUMZ</abbrev> 121996, 386 mm <abbrev xmlns:xlink="http://www.w3.org/1999/xlink" xlink:title="standard length" xlink:type="simple">SL</abbrev>. <bold>A</bold>. Cavernous tissue (CT) around anus and above anal-fin base, with its posterior extension indicated by black bar, and anal lappets (circled); <bold>B</bold>. Spines on lateral-line scales. Photo by Y.-C. Hsu. Anterior to left. Figures not to scale.</p></caption><graphic xmlns:xlink="http://www.w3.org/1999/xlink" xlink:href="zookeys-1279-057_article-171946__-g006.jpg" id="oo_1625008.jpg" position="float" orientation="portrait" xlink:type="simple"><uri content-type="original_file" xlink:type="simple">https://binary.pensoft.net/fig/1625008</uri></graphic></fig><fig id="F7" position="float" orientation="portrait"><object-id xmlns:xlink="http://www.w3.org/1999/xlink" content-type="doi" xlink:type="simple">10.3897/zookeys.1279.171946.figure7</object-id><object-id xmlns:xlink="http://www.w3.org/1999/xlink" content-type="arpha" xlink:type="simple">5B7E52BE-6C11-5A1C-B297-595E359C0084</object-id><label>Figure 7.</label><caption><p>Copular tooth plates (CP) and anteriormost tooth plate (TP) on first gill arch of <italic><tp:taxon-name><tp:taxon-name-part taxon-name-part-type="genus" reg="Gyrinomimus">Gyrinomimus</tp:taxon-name-part> <tp:taxon-name-part taxon-name-part-type="species" reg="amaokai">amaokai</tp:taxon-name-part></tp:taxon-name></italic> sp. nov. <bold>A</bold>. Holotype, <abbrev xmlns:xlink="http://www.w3.org/1999/xlink" content-type="institution" xlink:title="The Hokkaido University Museum, Hakodate, Hokkaido, Japan" xlink:type="simple">HUMZ</abbrev> 121996, 386 mm <abbrev xmlns:xlink="http://www.w3.org/1999/xlink" xlink:title="standard length" xlink:type="simple">SL</abbrev>; <bold>B</bold>. Paratype, <abbrev xmlns:xlink="http://www.w3.org/1999/xlink" content-type="institution" xlink:title="Marine Vertebrate Collection, Scripps Institution of Oceanography, La Jolla, California, U.S.A." xlink:type="simple">SIO</abbrev> 87-10, 221.4 mm <abbrev xmlns:xlink="http://www.w3.org/1999/xlink" xlink:title="standard length" xlink:type="simple">SL</abbrev>; <bold>C</bold>. Paratype, <abbrev xmlns:xlink="http://www.w3.org/1999/xlink" content-type="institution" xlink:title="Marine Vertebrate Collection, Scripps Institution of Oceanography, La Jolla, California, U.S.A." xlink:type="simple">SIO</abbrev> 87-10, 89.0 mm <abbrev xmlns:xlink="http://www.w3.org/1999/xlink" xlink:title="standard length" xlink:type="simple">SL</abbrev>. Arrow indicates level of eye.</p></caption><graphic xmlns:xlink="http://www.w3.org/1999/xlink" xlink:href="zookeys-1279-057_article-171946__-g007.jpg" id="oo_1625009.jpg" position="float" orientation="portrait" xlink:type="simple"><uri content-type="original_file" xlink:type="simple">https://binary.pensoft.net/fig/1625009</uri></graphic></fig><table-wrap id="T3" position="float" orientation="portrait"><label>Table 3.</label><caption><p>Morphometric characters of <italic><tp:taxon-name><tp:taxon-name-part taxon-name-part-type="genus" reg="Gyrinomimus">Gyrinomimus</tp:taxon-name-part> <tp:taxon-name-part taxon-name-part-type="species" reg="amaokai">amaokai</tp:taxon-name-part></tp:taxon-name></italic> sp. nov., <italic><tp:taxon-name><tp:taxon-name-part taxon-name-part-type="genus" reg="Gyrinomimus">G.</tp:taxon-name-part> <tp:taxon-name-part taxon-name-part-type="species" reg="johnpaxtoni">johnpaxtoni</tp:taxon-name-part></tp:taxon-name></italic> sp. nov., and <italic><tp:taxon-name><tp:taxon-name-part taxon-name-part-type="genus" reg="Gyrinomimus">G.</tp:taxon-name-part> <tp:taxon-name-part taxon-name-part-type="species" reg="bruuni">bruuni</tp:taxon-name-part></tp:taxon-name></italic> Rofen, 1959. Abbreviations: A, anal-fin; D, dorsal-fin; HT, holotype; NT, non-types; P, pectoral-fin; PT, paratypes; SD, standard deviation.</p></caption><table><tbody><tr><th rowspan="4" colspan="1"/><th rowspan="1" colspan="3"><italic><tp:taxon-name><tp:taxon-name-part taxon-name-part-type="genus" reg="Gyrinomimus">G.</tp:taxon-name-part> <tp:taxon-name-part taxon-name-part-type="species" reg="amaokai">amaokai</tp:taxon-name-part></tp:taxon-name></italic> sp. nov.</th><th rowspan="1" colspan="3"><italic><tp:taxon-name><tp:taxon-name-part taxon-name-part-type="genus" reg="Gyrinomimus">G.</tp:taxon-name-part> <tp:taxon-name-part taxon-name-part-type="species" reg="johnpaxtoni">johnpaxtoni</tp:taxon-name-part></tp:taxon-name></italic> sp. nov.</th><th rowspan="1" colspan="3">
                      <italic>
                        <tp:taxon-name><tp:taxon-name-part taxon-name-part-type="genus" reg="Gyrinomimus">G.</tp:taxon-name-part> <tp:taxon-name-part taxon-name-part-type="species" reg="bruuni">bruuni</tp:taxon-name-part></tp:taxon-name>
                      </italic>
                    </th></tr><tr><th rowspan="1" colspan="3">This study</th><th rowspan="1" colspan="3">This study</th><th rowspan="1" colspan="3">This study</th></tr><tr><th rowspan="1" colspan="1">HT</th><th rowspan="1" colspan="2">PT (<italic>n</italic> = 6)</th><th rowspan="1" colspan="1">HT</th><th rowspan="1" colspan="2">PT (<italic>n</italic> = 15)</th><th rowspan="1" colspan="1">HT</th><th rowspan="1" colspan="2">NT (<italic>n</italic> = 6)</th></tr><tr><th rowspan="1" colspan="1"/><th rowspan="1" colspan="1">Mean (range)</th><th rowspan="1" colspan="1">SD</th><th rowspan="1" colspan="1"/><th rowspan="1" colspan="1">Mean (range)</th><th rowspan="1" colspan="1">SD</th><th rowspan="1" colspan="1"/><th rowspan="1" colspan="1">Mean (range)</th><th rowspan="1" colspan="1">SD</th></tr><tr><td rowspan="1" colspan="1"><abbrev xmlns:xlink="http://www.w3.org/1999/xlink" xlink:title="standard length" xlink:type="simple">SL</abbrev> (mm)</td><td rowspan="1" colspan="1">386</td><td rowspan="1" colspan="1">89.0–365</td><td rowspan="1" colspan="1"/><td rowspan="1" colspan="1">194.2</td><td rowspan="1" colspan="1">49.8–376</td><td rowspan="1" colspan="1"/><td rowspan="1" colspan="1">83.5</td><td rowspan="1" colspan="1">85.4–192.1</td><td rowspan="1" colspan="1"/></tr><tr><td rowspan="1" colspan="10">% <abbrev xmlns:xlink="http://www.w3.org/1999/xlink" xlink:title="standard length" xlink:type="simple">SL</abbrev></td></tr><tr><td rowspan="1" colspan="1">
                      <abbrev xmlns:xlink="http://www.w3.org/1999/xlink" xlink:title="head length" xlink:type="simple">HL</abbrev>
                    </td><td rowspan="1" colspan="1">27.4</td><td rowspan="1" colspan="1">28.0 (22.9–32.7)</td><td rowspan="1" colspan="1">3.3</td><td rowspan="1" colspan="1">29.4</td><td rowspan="1" colspan="1">30.8 (26.2–36.1)</td><td rowspan="1" colspan="1">2.9</td><td rowspan="1" colspan="1">31.6</td><td rowspan="1" colspan="1">30.5 (29.3–32.3)</td><td rowspan="1" colspan="1">1.3</td></tr><tr><td rowspan="1" colspan="1">Head width</td><td rowspan="1" colspan="1">8.0</td><td rowspan="1" colspan="1">9.3 (8.1–10.5)</td><td rowspan="1" colspan="1">0.9</td><td rowspan="1" colspan="1">10.4</td><td rowspan="1" colspan="1">9.6 (8.1–12.0)</td><td rowspan="1" colspan="1">1.0</td><td rowspan="1" colspan="1">10.5</td><td rowspan="1" colspan="1">9.7 (8.6–10.7)</td><td rowspan="1" colspan="1">0.9</td></tr><tr><td rowspan="1" colspan="1">Eye diameter</td><td rowspan="1" colspan="1">0.8</td><td rowspan="1" colspan="1">0.9 (0.5–1.2)</td><td rowspan="1" colspan="1">0.3</td><td rowspan="1" colspan="1">1.1</td><td rowspan="1" colspan="1">1.4 (0.7–2.3)</td><td rowspan="1" colspan="1">0.5</td><td rowspan="1" colspan="1">1.6</td><td rowspan="1" colspan="1">1.4 (1.1–1.8)</td><td rowspan="1" colspan="1">0.3</td></tr><tr><td rowspan="1" colspan="1">Snout length</td><td rowspan="1" colspan="1">8.3</td><td rowspan="1" colspan="1">9.4 (7.9–10.9)</td><td rowspan="1" colspan="1">1.1</td><td rowspan="1" colspan="1">10.1</td><td rowspan="1" colspan="1">10.8 (8.7–13.2)</td><td rowspan="1" colspan="1">1.3</td><td rowspan="1" colspan="1">10.9</td><td rowspan="1" colspan="1">11.4 (8.9–12.9)</td><td rowspan="1" colspan="1">1.4</td></tr><tr><td rowspan="1" colspan="1">Upper-jaw length</td><td rowspan="1" colspan="1">24.1</td><td rowspan="1" colspan="1">25.6 (23.4–27.8)</td><td rowspan="1" colspan="1">1.8</td><td rowspan="1" colspan="1">25.9</td><td rowspan="1" colspan="1">27.4 (24.2–32.1)</td><td rowspan="1" colspan="1">2.3</td><td rowspan="1" colspan="1">28.6</td><td rowspan="1" colspan="1">26.9 (25.6–28.3)</td><td rowspan="1" colspan="1">1.0</td></tr><tr><td rowspan="1" colspan="1">Lower-jaw length</td><td rowspan="1" colspan="1">23.5</td><td rowspan="1" colspan="1">24.6 (22.8–25.5)</td><td rowspan="1" colspan="1">1.2</td><td rowspan="1" colspan="1">25.4</td><td rowspan="1" colspan="1">26.7 (22.9–30.2)</td><td rowspan="1" colspan="1">2.2</td><td rowspan="1" colspan="1">25.6</td><td rowspan="1" colspan="1">26.5 (25.5–27.8)</td><td rowspan="1" colspan="1">0.8</td></tr><tr><td rowspan="1" colspan="1">Posterior premaxilla to opercular margin</td><td rowspan="1" colspan="1">4.4</td><td rowspan="1" colspan="1">4.6 (3.8–6.0)</td><td rowspan="1" colspan="1">0.9</td><td rowspan="1" colspan="1">4.1</td><td rowspan="1" colspan="1">4.8 (2.5–7.5)</td><td rowspan="1" colspan="1">1.4</td><td rowspan="1" colspan="1">3.1</td><td rowspan="1" colspan="1">4.4 (3.6–5.6)</td><td rowspan="1" colspan="1">1.1</td></tr><tr><td rowspan="1" colspan="1">Body depth</td><td rowspan="1" colspan="1">30.5</td><td rowspan="1" colspan="1">23.0 (20.4–25.7)</td><td rowspan="1" colspan="1">1.9</td><td rowspan="1" colspan="1">26.8</td><td rowspan="1" colspan="1">22.3 (16.2–28.0)</td><td rowspan="1" colspan="1">3.6</td><td rowspan="1" colspan="1">21.8</td><td rowspan="1" colspan="1">20.8 (17.3–22.4)</td><td rowspan="1" colspan="1">2.2</td></tr><tr><td rowspan="1" colspan="1">Anus to anal-fin origin</td><td rowspan="1" colspan="1">1.5</td><td rowspan="1" colspan="1">1.8 (1.3–2.5)</td><td rowspan="1" colspan="1">0.4</td><td rowspan="1" colspan="1">1.6</td><td rowspan="1" colspan="1">1.5 (0.6–2.7)</td><td rowspan="1" colspan="1">0.6</td><td rowspan="1" colspan="1">1.1</td><td rowspan="1" colspan="1">1.2 (0.9–1.3)</td><td rowspan="1" colspan="1">0.2</td></tr><tr><td rowspan="1" colspan="1">D–A</td><td rowspan="1" colspan="1">16.5</td><td rowspan="1" colspan="1">13.8 (12.2–17.3)</td><td rowspan="1" colspan="1">1.9</td><td rowspan="1" colspan="1">17.1</td><td rowspan="1" colspan="1">12.9 (9.3–18.4)</td><td rowspan="1" colspan="1">2.6</td><td rowspan="1" colspan="1">14.7</td><td rowspan="1" colspan="1">13.4 (12.0–14.4)</td><td rowspan="1" colspan="1">1.0</td></tr><tr><td rowspan="1" colspan="1">Predorsal length</td><td rowspan="1" colspan="1">70.1</td><td rowspan="1" colspan="1">69.9 (64.4–72.4)</td><td rowspan="1" colspan="1">3.0</td><td rowspan="1" colspan="1">75.9</td><td rowspan="1" colspan="1">73.1 (68.4–76.1)</td><td rowspan="1" colspan="1">2.0</td><td rowspan="1" colspan="1">73.7</td><td rowspan="1" colspan="1">72.3 (68.8–75.8)</td><td rowspan="1" colspan="1">2.3</td></tr><tr><td rowspan="1" colspan="1">Prepectoral length</td><td rowspan="1" colspan="1">27.7</td><td rowspan="1" colspan="1">30.9 (27.0–37.1)</td><td rowspan="1" colspan="1">3.7</td><td rowspan="1" colspan="1">31.2</td><td rowspan="1" colspan="1">31.1 (24.5–35.9)</td><td rowspan="1" colspan="1">3.3</td><td rowspan="1" colspan="1">32.9</td><td rowspan="1" colspan="1">31.1 (27.6–34.0)</td><td rowspan="1" colspan="1">2.4</td></tr><tr><td rowspan="1" colspan="1">Preanal length</td><td rowspan="1" colspan="1">71.3</td><td rowspan="1" colspan="1">71.3 (68.9–74.1)</td><td rowspan="1" colspan="1">1.7</td><td rowspan="1" colspan="1">76.5</td><td rowspan="1" colspan="1">73.7 (69.8–77.1)</td><td rowspan="1" colspan="1">2.3</td><td rowspan="1" colspan="1">77.4</td><td rowspan="1" colspan="1">74.9 (70.9–78.6)</td><td rowspan="1" colspan="1">2.6</td></tr><tr><td rowspan="1" colspan="1">D base</td><td rowspan="1" colspan="1">15.7</td><td rowspan="1" colspan="1">17.1 (15.2–19.9)</td><td rowspan="1" colspan="1">1.7</td><td rowspan="1" colspan="1">18.1</td><td rowspan="1" colspan="1">16.9 (13.2–19.6)</td><td rowspan="1" colspan="1">1.7</td><td rowspan="1" colspan="1">16.5</td><td rowspan="1" colspan="1">17.3 (15.3–19.4)</td><td rowspan="1" colspan="1">1.8</td></tr><tr><td rowspan="1" colspan="1">A base</td><td rowspan="1" colspan="1">16.3</td><td rowspan="1" colspan="1">16.7 (14.5–17.8)</td><td rowspan="1" colspan="1">1.2</td><td rowspan="1" colspan="1">17.2</td><td rowspan="1" colspan="1">16.1 (14.0–18.4)</td><td rowspan="1" colspan="1">1.2</td><td rowspan="1" colspan="1">15.2</td><td rowspan="1" colspan="1">15.3 (13.9–18.4)</td><td rowspan="1" colspan="1">1.7</td></tr><tr><td rowspan="1" colspan="1">P length</td><td rowspan="1" colspan="1">7.3</td><td rowspan="1" colspan="1">6.6 (5.8–7.3)</td><td rowspan="1" colspan="1">0.6</td><td rowspan="1" colspan="1">6.2</td><td rowspan="1" colspan="1">7.2 (6.3–8.9)</td><td rowspan="1" colspan="1">0.8</td><td rowspan="1" colspan="1">9.5</td><td rowspan="1" colspan="1">7.0 (5.7–8.7)</td><td rowspan="1" colspan="1">1.5</td></tr><tr><td rowspan="1" colspan="1">Caudal-peduncle depth</td><td rowspan="1" colspan="1">6.3</td><td rowspan="1" colspan="1">5.8 (5.3–6.4)</td><td rowspan="1" colspan="1">0.4</td><td rowspan="1" colspan="1">6.9</td><td rowspan="1" colspan="1">5.7 (4.3–7.0)</td><td rowspan="1" colspan="1">0.7</td><td rowspan="1" colspan="1">5.5</td><td rowspan="1" colspan="1">5.2 (4.4–5.6)</td><td rowspan="1" colspan="1">0.6</td></tr><tr><td rowspan="1" colspan="1">Caudal-peduncle length</td><td rowspan="1" colspan="1">13.0</td><td rowspan="1" colspan="1">12.0 (11.0–12.8)</td><td rowspan="1" colspan="1">0.8</td><td rowspan="1" colspan="1">8.6</td><td rowspan="1" colspan="1">9.0 (7.1–10.8)</td><td rowspan="1" colspan="1">1.1</td><td rowspan="1" colspan="1">10.0</td><td rowspan="1" colspan="1">11.1 (9.7–12.4)</td><td rowspan="1" colspan="1">0.9</td></tr><tr><td rowspan="1" colspan="1">Copular tooth plate length</td><td rowspan="1" colspan="1">7.2</td><td rowspan="1" colspan="1">9.2 (8.2–10.3)</td><td rowspan="1" colspan="1">0.8</td><td rowspan="1" colspan="1">7.4</td><td rowspan="1" colspan="1">8.2 (6.9–9.3)</td><td rowspan="1" colspan="1">0.7</td><td rowspan="1" colspan="1">7.2</td><td rowspan="1" colspan="1">8.0 (7.4–8.3)</td><td rowspan="1" colspan="1">0.3</td></tr><tr><td rowspan="1" colspan="1">Copular tooth plate width</td><td rowspan="1" colspan="1">1.8</td><td rowspan="1" colspan="1">2.5 (2.3–2.7)</td><td rowspan="1" colspan="1">0.1</td><td rowspan="1" colspan="1">2.9</td><td rowspan="1" colspan="1">3.0 (2.4–3.7)</td><td rowspan="1" colspan="1">0.4</td><td rowspan="1" colspan="1">3.5</td><td rowspan="1" colspan="1">3.7 (3.1–4.0)</td><td rowspan="1" colspan="1">0.3</td></tr><tr><td rowspan="1" colspan="1">Gill filament on first arch</td><td rowspan="1" colspan="1">2.7</td><td rowspan="1" colspan="1">2.7 (2.3–3.7)</td><td rowspan="1" colspan="1">0.6</td><td rowspan="1" colspan="1">3.0</td><td rowspan="1" colspan="1">3.3 (1.6–5.5)</td><td rowspan="1" colspan="1">1.2</td><td rowspan="1" colspan="1">3.1</td><td rowspan="1" colspan="1">4.1 (2.7–6.1)</td><td rowspan="1" colspan="1">1.2</td></tr><tr><td rowspan="1" colspan="1">Gill filament on fourth arch</td><td rowspan="1" colspan="1">1.3</td><td rowspan="1" colspan="1">1.4 (1.1–1.6)</td><td rowspan="1" colspan="1">0.2</td><td rowspan="1" colspan="1">1.9</td><td rowspan="1" colspan="1">2.2 (1.3–3.8)</td><td rowspan="1" colspan="1">0.8</td><td rowspan="1" colspan="1">2.0</td><td rowspan="1" colspan="1">2.5 (1.6–3.3)</td><td rowspan="1" colspan="1">0.7</td></tr><tr><td rowspan="1" colspan="10">% Gill filament on first arch</td></tr><tr><td rowspan="1" colspan="1">Gill filament on fourth arch</td><td rowspan="1" colspan="1">46.1</td><td rowspan="1" colspan="1">53.4 (43.2–64.6)</td><td rowspan="1" colspan="1">9.4</td><td rowspan="1" colspan="1">62.4</td><td rowspan="1" colspan="1">69.4 (50.0–92.1)</td><td rowspan="1" colspan="1">14.1</td><td rowspan="1" colspan="1">62.2</td><td rowspan="1" colspan="1">61.6 (44.4–75.5)</td><td rowspan="1" colspan="1">10.8</td></tr><tr><td rowspan="1" colspan="1">Length/width ratio of copular tooth plate</td><td rowspan="1" colspan="1">4.0</td><td rowspan="1" colspan="1">3.8 (3.3–4.1)</td><td rowspan="1" colspan="1">0.3</td><td rowspan="1" colspan="1">2.5</td><td rowspan="1" colspan="1">2.7 (2.5–3.1)</td><td rowspan="1" colspan="1">0.2</td><td rowspan="1" colspan="1">2.0</td><td rowspan="1" colspan="1">2.2 (2.0–2.4)</td><td rowspan="1" colspan="1">0.2</td></tr></tbody></table></table-wrap></tp:treatment-sec><tp:treatment-sec sec-type="Standard Japanese name"><title>Standard Japanese name.</title><p>Oaka-kujirauo (オオアカクジラウオ).</p></tp:treatment-sec><tp:treatment-sec sec-type="Type material"><title>Type material.</title><p><bold><italic>Holotype</italic></bold>. • <abbrev xmlns:xlink="http://www.w3.org/1999/xlink" content-type="institution" xlink:title="The Hokkaido University Museum, Hakodate, Hokkaido, Japan" xlink:type="simple">HUMZ</abbrev> 121996, 386 mm <abbrev xmlns:xlink="http://www.w3.org/1999/xlink" xlink:title="standard length" xlink:type="simple">SL</abbrev>, off Shiretoko Peninsula, Hokkaido, Japan, <named-content xmlns:xlink="http://www.w3.org/1999/xlink" content-type="dwc:verbatimCoordinates" xlink:type="simple">44°20'N, 145°7'30"E</named-content>, 350–460 m, gill net, 1980–1992. <bold><italic>Paratypes</italic></bold>. Nine specimens, 89.0–475 mm <abbrev xmlns:xlink="http://www.w3.org/1999/xlink" xlink:title="standard length" xlink:type="simple">SL</abbrev>. • <abbrev xmlns:xlink="http://www.w3.org/1999/xlink" xlink:title="Australian Museum" xlink:type="simple">AMS</abbrev> I.29598-001 (formerly <abbrev xmlns:xlink="http://www.w3.org/1999/xlink" content-type="institution" xlink:title="Tokai Fisheries collection" xlink:type="simple">TH</abbrev> 861230), 188.4 mm <abbrev xmlns:xlink="http://www.w3.org/1999/xlink" xlink:title="standard length" xlink:type="simple">SL</abbrev>, western Central Pacific, <named-content xmlns:xlink="http://www.w3.org/1999/xlink" content-type="dwc:verbatimCoordinates" xlink:type="simple">12°37'12"N, 151°51'00"E</named-content>, 0–2442 m, KMT net, 17 Feb. 1986. • <abbrev xmlns:xlink="http://www.w3.org/1999/xlink" content-type="institution" xlink:title="Marine Research Institute of Iceland, Reykjavik, Iceland" xlink:type="simple">HAF</abbrev> 95-01, 453 mm <abbrev xmlns:xlink="http://www.w3.org/1999/xlink" xlink:title="standard length" xlink:type="simple">SL</abbrev>, off western coast of Iceland, northeastern Atlantic, <named-content xmlns:xlink="http://www.w3.org/1999/xlink" content-type="dwc:verbatimCoordinates" xlink:type="simple">65°28'N, 28°00'W</named-content>, 1000–1100 m, Apr.–May 1995. • <abbrev xmlns:xlink="http://www.w3.org/1999/xlink" content-type="institution" xlink:title="Marine Research Institute of Iceland, Reykjavik, Iceland" xlink:type="simple">HAF</abbrev> 2004-042, 475 mm <abbrev xmlns:xlink="http://www.w3.org/1999/xlink" xlink:title="standard length" xlink:type="simple">SL</abbrev>, off western coast of Iceland, northeastern Atlantic, <named-content xmlns:xlink="http://www.w3.org/1999/xlink" content-type="dwc:verbatimCoordinates" xlink:type="simple">65°25'N, 29°02'W</named-content>, 1300–1370 m, 10 May 2004. • <abbrev xmlns:xlink="http://www.w3.org/1999/xlink" content-type="institution" xlink:title="Marine Research Institute of Iceland, Reykjavik, Iceland" xlink:type="simple">HAF</abbrev> 2008-025, 458 mm <abbrev xmlns:xlink="http://www.w3.org/1999/xlink" xlink:title="standard length" xlink:type="simple">SL</abbrev>, off western coast of Iceland, northeastern Atlantic, <named-content xmlns:xlink="http://www.w3.org/1999/xlink" content-type="dwc:verbatimCoordinates" xlink:type="simple">65°26'30"N, 28°55'36"W</named-content>, 1370 m, 16 May 2008. • <abbrev xmlns:xlink="http://www.w3.org/1999/xlink" content-type="institution" xlink:title="National Museum of Nature and Science, Zoology Department, Division of Fishes, Tsukuba, Japan" xlink:type="simple">NSMT-P</abbrev> 49412 (formerly <abbrev xmlns:xlink="http://www.w3.org/1999/xlink" content-type="institution" xlink:title="Tokai Fisheries collection" xlink:type="simple">TH</abbrev> 840880), 222.9 mm <abbrev xmlns:xlink="http://www.w3.org/1999/xlink" xlink:title="standard length" xlink:type="simple">SL</abbrev>, northwestern Pacific, <named-content xmlns:xlink="http://www.w3.org/1999/xlink" content-type="dwc:verbatimCoordinates" xlink:type="simple">31°38'12"N, 157°39'36"E</named-content>, 0–2320 m, R/V <italic>Kaiyo-maru</italic>, operation number KMT-10, station E, KMT net, 1400–1600 hrs, 1 Jun. 1984. • <abbrev xmlns:xlink="http://www.w3.org/1999/xlink" content-type="institution" xlink:title="Marine Vertebrate Collection, Scripps Institution of Oceanography, La Jolla, California, U.S.A." xlink:type="simple">SIO</abbrev> 60-284, 150.8 mm <abbrev xmlns:xlink="http://www.w3.org/1999/xlink" xlink:title="standard length" xlink:type="simple">SL</abbrev>, northeastern Pacific, <named-content xmlns:xlink="http://www.w3.org/1999/xlink" content-type="dwc:verbatimCoordinates" xlink:type="simple">29°01'11.99"N, 132°09'00"W</named-content>–<named-content xmlns:xlink="http://www.w3.org/1999/xlink" content-type="dwc:verbatimCoordinates" xlink:type="simple">29°11'35.99"N, 131°41'30"W</named-content>, 0–3000 m, R/V <italic>Spencer F Baird</italic>, cruise Tethys II, station TET-31, 10-ft MWT, 13 Aug. 1963, coll. <abbrev xmlns:xlink="http://www.w3.org/1999/xlink" content-type="institution" xlink:title="Marine Vertebrate Collection, Scripps Institution of Oceanography, La Jolla, California, U.S.A." xlink:type="simple">SIO</abbrev> party. • <abbrev xmlns:xlink="http://www.w3.org/1999/xlink" content-type="institution" xlink:title="Marine Vertebrate Collection, Scripps Institution of Oceanography, La Jolla, California, U.S.A." xlink:type="simple">SIO</abbrev> 87-10, 2 specimens, 89.0–221.4 mm <abbrev xmlns:xlink="http://www.w3.org/1999/xlink" xlink:title="standard length" xlink:type="simple">SL</abbrev>, northeastern Pacific, <named-content xmlns:xlink="http://www.w3.org/1999/xlink" content-type="dwc:verbatimCoordinates" xlink:type="simple">32°50'N, 124°07'W</named-content>, 0–2700 m, R/V <italic>Melville</italic>, cruise Atom I, station KLS 176F-3 &amp; 5, MOCNESS net, 8 Jun. 1986, coll. K. L. Smith et al. • <named-content xmlns:xlink="http://www.w3.org/1999/xlink" content-type="dwc:institutional_code" xlink:title="Zoologisches Museum Hamburg" xlink:href="https://scientific-collections.gbif.org/institution/773a0d99-3ea8-4a8b-9191-accbdb47b4d3" xlink:type="simple">ZMH</named-content>-ICH-0025053 (formerly <named-content xmlns:xlink="http://www.w3.org/1999/xlink" content-type="dwc:institutional_code" xlink:title="Institut fuer Seefischerei" xlink:href="https://scientific-collections.gbif.org/institution/bed78d6d-fb1b-4641-a3a2-48e3127c5d26" xlink:type="simple">ISH</named-content> 1115-1979), 365 mm <abbrev xmlns:xlink="http://www.w3.org/1999/xlink" xlink:title="standard length" xlink:type="simple">SL</abbrev>, northwestern Atlantic, <named-content xmlns:xlink="http://www.w3.org/1999/xlink" content-type="dwc:verbatimCoordinates" xlink:type="simple">25°08'N, 67°50'W</named-content>, 0–1800 m, R/V <italic>Anton Dohrn</italic>, station 234 IV/79, 1600 MT net, 12 Apr. 1979.</p></tp:treatment-sec><tp:treatment-sec sec-type="Diagnosis"><title>Diagnosis.</title><p>A species belonging to <italic><tp:taxon-name><tp:taxon-name-part taxon-name-part-type="genus" reg="Gyrinomimus">G.</tp:taxon-name-part> <tp:taxon-name-part taxon-name-part-type="species" reg="bruuni">bruuni</tp:taxon-name-part></tp:taxon-name></italic> species group and differs from all congeners in having: 2–5 (very rarely 1) spines on dorsal and ventral arms of the lateral-line scales which, at least in preserved specimens, penetrate the skin of the lateral-line canal; cavernous tissue present around anus and extending to base of anterior 2<sup>nd</sup>–14<sup>th</sup> anal-fin rays; filaments on fourth gill arch well developed, its length 43.2–64.6% filament on first arch; anal lappets 8–14, with last over anal-fin rays 12–16, and with scales; vertebrae 32–34 + 17–20 = 51–53; GRIII 1 + 1 + 1; dorsal-fin rays 17–21; anal-fin rays 17–20; lateral-line pores 18–22; lateral-line scales 17–21; <abbrev xmlns:xlink="http://www.w3.org/1999/xlink" xlink:title="infraorbital pores" xlink:type="simple">IO</abbrev> 7 + 2 (very rarely 8 + 2) and copular tooth plate elongated, greatest width 3.3–4.1 in length.</p></tp:treatment-sec><tp:treatment-sec sec-type="Description"><title>Description.</title><p>Meristic and morphometric characters are provided in Tables <xref ref-type="table" rid="T1">1</xref>, <xref ref-type="table" rid="T3">3</xref>. Data of holotype are provided first, followed by that of paratypes in parentheses whenever available. Dorsal-fin rays 19 (17–21; <italic>n</italic> = 9); pectoral-fin rays 16/16 (17–22/17–21); anal-fin rays 19 (17–20; n = 9); principal caudal-fin rays 8 + 8 (7–8 + 7–8). GRI 1 + 1 + 2 (1–3 + 1 + 2–4); GRII 1 + 1 + 2 (1 + 1 + 2–4); GRIII 1 + 1 + 1 (1 + 1 + 1); gill rakers on medial face of first arch 0 (0). Lateral-line pores 21/20 (19–22/18–20); lateral-line scales 20/19 (18–22/17–19). Anal lappets 8/8 (8–14/11–14), with scales. Head pores (Fig. <xref ref-type="fig" rid="F5">5</xref>): <abbrev xmlns:xlink="http://www.w3.org/1999/xlink" xlink:title="mandibular pores" xlink:type="simple">MD</abbrev> 9 (8–9); <abbrev xmlns:xlink="http://www.w3.org/1999/xlink" xlink:title="preopercular pores" xlink:type="simple">POP</abbrev> 5; <abbrev xmlns:xlink="http://www.w3.org/1999/xlink" xlink:title="infraorbital pores" xlink:type="simple">IO</abbrev> 7 + 2 = 9 (8 + 2 = 10 in left side of <named-content xmlns:xlink="http://www.w3.org/1999/xlink" content-type="dwc:institutional_code" xlink:title="Zoologisches Museum Hamburg" xlink:href="https://scientific-collections.gbif.org/institution/773a0d99-3ea8-4a8b-9191-accbdb47b4d3" xlink:type="simple">ZMH</named-content>-ICH-0025053); <abbrev xmlns:xlink="http://www.w3.org/1999/xlink" xlink:title="supraorbital pores" xlink:type="simple">SO</abbrev> 7 (7–8); M 3 (3–4); <abbrev xmlns:xlink="http://www.w3.org/1999/xlink" xlink:title="supratemporal pores" xlink:type="simple">ST</abbrev> 1. Vertebrae 34 + 19 = 53 (32–34 + 17–20 = 51–53; <italic>n</italic> = 6).</p><p>Body rather slender and compressed, with abdomen slightly swollen; depth at pectoral-fin base 3.3 (3.9–4.9) in <abbrev xmlns:xlink="http://www.w3.org/1999/xlink" xlink:title="standard length" xlink:type="simple">SL</abbrev>. Head moderate and slightly compressed, length 3.6 (3.1–4.4) in <abbrev xmlns:xlink="http://www.w3.org/1999/xlink" xlink:title="standard length" xlink:type="simple">SL</abbrev>. Dorsum and abdomen with distinct central ridge. Nostrils similar to head lateral-line pores, closer to tip of snout than eye; anterior nostril slightly smaller than posterior one; both nostrils oval; nasal organ mostly in anterior nostril. Eye tiny, length 36.2 (24.6–49.3) in <abbrev xmlns:xlink="http://www.w3.org/1999/xlink" xlink:title="head length" xlink:type="simple">HL</abbrev>. Interorbital broadly concave, with distinct concavity just on top of head at level of eye in holotype, and no distinct concavity in paratypes; anterolateral projection of frontal slightly posterior to eye. Caudal peduncle short and deep, length and depth 2.1 (1.8–2.7) and 4.3 (4.3–5.8) in <abbrev xmlns:xlink="http://www.w3.org/1999/xlink" xlink:title="head length" xlink:type="simple">HL</abbrev>, respectively. Cavernous tissue surrounding anus, and extending to base of anal-fin ray 14 (2–7; Fig. <xref ref-type="fig" rid="F6">6A</xref>); present on dorsal-fin origin of holotype and one of <abbrev xmlns:xlink="http://www.w3.org/1999/xlink" content-type="institution" xlink:title="Marine Vertebrate Collection, Scripps Institution of Oceanography, La Jolla, California, U.S.A." xlink:type="simple">SIO</abbrev> 87-10, 221.4 mm <abbrev xmlns:xlink="http://www.w3.org/1999/xlink" xlink:title="standard length" xlink:type="simple">SL</abbrev>; present on mouth roof, esophagus, and body wall behind fourth gill arch. Anal lappets well developed (Fig. <xref ref-type="fig" rid="F6">6A</xref>), along anal-fin base to base of anal-fin ray 16 (12–16); scales present on anal lappets.</p><p>Mouth enormous and oblique; upper-jaw length 1.1 (1.0–1.2) in <abbrev xmlns:xlink="http://www.w3.org/1999/xlink" xlink:title="head length" xlink:type="simple">HL</abbrev>; lower jaw with two posterior spines, with ventral spine blunt and lateral spine short, blunt, and covered under skin. Jaw teeth elongated, in distinct longitudinal rows; inner row of teeth largest; premaxillary and dentary symphyses edentate. Upper jaw with 8 (3–6) rows of teeth anteriorly, its number slightly decreases posteriorly, with 6 (2–5) rows posteriorly. Lower-jaw teeth similar to those of upper jaw, with 9 (4–8) rows anteriorly and 6 (2–5) rows posteriorly. Vomerine, palatine, and ectopterygoid teeth similar in shape to jaw teeth. Vomerine tooth patch domed or slightly rounded, with 7 (4–7) rows of teeth. Palatine tooth patch beginning at level of middle of vomer, with 11 (2–7) rows of teeth; its posterior end anterior to level of eye. Ectopterygoid tooth patch narrow, with ~ 18 (4–16) teeth rows and nearly attached to palatine tooth patch (ectopterygoid and palatine tooth patches fused in <named-content xmlns:xlink="http://www.w3.org/1999/xlink" content-type="dwc:institutional_code" xlink:title="Zoologisches Museum Hamburg" xlink:href="https://scientific-collections.gbif.org/institution/773a0d99-3ea8-4a8b-9191-accbdb47b4d3" xlink:type="simple">ZMH</named-content>-ICH-0025053); its origin anterior to posterior end of palatine, extending posteriorly beyond rictus and ending anterior to end of premaxilla. Copular tooth patch (Fig. <xref ref-type="fig" rid="F5">5</xref>) elongated, its anterior margin slightly pointed, slightly concave at middle, and slightly widens posteriorly; its length and width 3.8 (2.5–3.3) and 15.3 (10.0–13.1) in <abbrev xmlns:xlink="http://www.w3.org/1999/xlink" xlink:title="head length" xlink:type="simple">HL</abbrev>, respectively; length/width ratio 4.0 (3.3–4.1).</p><p>Free gill arches 3, with small slit behind ventral arm of third arch near angle, extending ~ 1/2 (1/2–2/3) length of filaments-bearing part of ventral arm; dorsal arm of arch I 2/3 (2/3–4/5) free; dorsal arm of arch II 1/2 (1/2–2/3) free. Gill filaments of all arches moderately long and well developed; length of filaments on arch IV 46.1 (43.2–64.6)% length of filaments on arch I. Gill rakers forming plates on lateral face of outer three arches; none on medial face of all arches. Anterior margin of anteriormost hypobranchial tooth plate of first arch posterior to anterior margin of copular tooth plate. Two dorsal pharyngeal tooth plates, both domed or oval; ventral pharyngeal tooth plate absent.</p><p>Lateral-line pores large, anterior pores almost as wide as canal, becoming smaller posteriorly, to ~ 1/4 or 1/5 of canal length above anal fin, and slightly widens posteriorly. Lateral line without flaps anterior to pores on posterior portion; keels absent to moderately developed. Two or three papillae on anterior and 1 or 2 on posterior margins of pores. Vertical row of ~ 4 (5–8) papillae on base of caudal fin. Dorsal accessory line of neuromasts beginning slightly before level of upper limit of gill opening, with 20 (23–35) papillae scattered on dorsum and onto mid-dorsal keel. Lateral-line scales with 1–5 (modally 3–4; very rarely 1) spines on dorsal and ventral arms and penetrate skin of lateral-line canal (Fig. <xref ref-type="fig" rid="F6">6B</xref>).</p><p>Lateral-line system of head well developed. Head with numerous scattered papillate superficial neuromasts, 5–25 (damaged in holotype) papillae on tip of snout between midline and first supraorbital pore; no papillae above anterior nostril; 0 (0–6) papillae posteroventral to anterior nostril; 2 (2–3) papillae dorsal to first infraorbital pore; 2 (0–2) papillae dorsal to second and third infraorbital pores; 8 (0–16) papillae dorsal to first main-canal pore; 2 (1–2) papillae medial to supratemporal pore; 3 (6–12) papillae anterior to preopercular pores; 4 (4–6) papillae on opercle; ~ 10–30 (damaged in holotype) papillae scattered above mandibular pores, becoming denser posteriorly.</p><p>Dorsal and anal fins far back on body, with dorsal-fin origin at same (or slightly anterior or posterior to) vertical through that of anal fin; their tips pointed posteriorly. Dorsal fin with ~ 10<sup>th</sup>–16<sup>th</sup> (~ 7<sup>th</sup>–18<sup>th</sup>; <italic>n</italic> = 2) rays branched, others unbranched. Anal fin with ~ 8<sup>th</sup>–16<sup>th</sup> (8<sup>th</sup>–19<sup>th</sup>; <italic>n</italic> = 4) rays branched, others unbranched. Dorsal- and anal-fin rays branched at tip, and becoming proximally as growth. Pectoral fin low, broad-based, directed posterodorsally, and small, length 3.7 (3.4–4.3) in <abbrev xmlns:xlink="http://www.w3.org/1999/xlink" xlink:title="head length" xlink:type="simple">HL</abbrev>; middle rays longest; all rays simple. Subpectoral organ only discernable in faded specimens.</p></tp:treatment-sec><tp:treatment-sec sec-type="Coloration"><title>Coloration.</title><p>When fresh (Fig. <xref ref-type="fig" rid="F3">3</xref>), head, body, and all fins uniformly bright red. When preserved (Fig. <xref ref-type="fig" rid="F4">4</xref>), body brown to pale. Gill arches, rakers and filaments, and inner face of operculum pale. Teeth transparent. Peritoneum and stomach black. Esophagus and mouth roof with dark marble patterns. Abdomen with dark reticulated pattern.</p></tp:treatment-sec><tp:treatment-sec sec-type="Etymology"><title>Etymology.</title><p>We are pleased to name this species after Dr. Kunio Amaoka, Professor Emeritus of Hokkaido University, for his great contributions to our knowledge of deep-sea fishes, documenting the fresh condition of holotype, and his long-term friendship with the authors.</p></tp:treatment-sec><tp:treatment-sec sec-type="Distribution"><title>Distribution.</title><p>Currently known from specimens collected from the Pacific and Atlantic Oceans in the Northern Hemisphere between 11°N and 66°N.</p></tp:treatment-sec><tp:treatment-sec sec-type="Remarks"><title>Remarks.</title><p>The subpectoral organ is a dark structure situated anteroventrally to the pectoral-fin base (<xref ref-type="bibr" rid="B20">Paxton 1989</xref>). It is visible from the faded specimens (holotype, <abbrev xmlns:xlink="http://www.w3.org/1999/xlink" content-type="institution" xlink:title="National Museum of Nature and Science, Zoology Department, Division of Fishes, Tsukuba, Japan" xlink:type="simple">NSMT-P</abbrev> 49412, and <named-content xmlns:xlink="http://www.w3.org/1999/xlink" content-type="dwc:institutional_code" xlink:title="Zoologisches Museum Hamburg" xlink:href="https://scientific-collections.gbif.org/institution/773a0d99-3ea8-4a8b-9191-accbdb47b4d3" xlink:type="simple">ZMH</named-content>-ICH-0025053; Figs <xref ref-type="fig" rid="F3">3</xref>, <xref ref-type="fig" rid="F4">4</xref>A, B) as a dark-brown spot below and anterior to pectoral-fin base. However, we are unable to confirm this structure in other specimens of which the dark pigments mostly remain on body.</p></tp:treatment-sec><tp:treatment-sec><!--Section generated to contain objects referenced in tp:taxon-treatment.--><table-wrap id="T1" position="float" orientation="portrait"><label>Table 1.</label><caption><p>Meristic characters of <italic><tp:taxon-name><tp:taxon-name-part taxon-name-part-type="genus" reg="Gyrinomimus">Gyrinomimus</tp:taxon-name-part> <tp:taxon-name-part taxon-name-part-type="species" reg="bruuni">bruuni</tp:taxon-name-part></tp:taxon-name></italic> species group. Paired characters are presented as left/right whenever available. Abbreviations: HT, holotype; NT, non-types; PT, paratypes.</p></caption><table><tbody><tr><th rowspan="3" colspan="1"/><th rowspan="1" colspan="1"><italic><tp:taxon-name><tp:taxon-name-part taxon-name-part-type="genus" reg="Gyrinomimus">G.</tp:taxon-name-part> <tp:taxon-name-part taxon-name-part-type="species" reg="alepis">alepis</tp:taxon-name-part></tp:taxon-name></italic> sp. nov.</th><th rowspan="1" colspan="1">
                      <italic>
                        <tp:taxon-name><tp:taxon-name-part taxon-name-part-type="genus" reg="Gyrinomimus">G.</tp:taxon-name-part> <tp:taxon-name-part taxon-name-part-type="species" reg="andriashevi">andriashevi</tp:taxon-name-part></tp:taxon-name>
                      </italic>
                    </th><th rowspan="1" colspan="2"><italic><tp:taxon-name><tp:taxon-name-part taxon-name-part-type="genus" reg="Gyrinomimus">G.</tp:taxon-name-part> <tp:taxon-name-part taxon-name-part-type="species" reg="amaokai">amaokai</tp:taxon-name-part></tp:taxon-name></italic> sp. nov.</th><th rowspan="1" colspan="2"><italic><tp:taxon-name><tp:taxon-name-part taxon-name-part-type="genus" reg="Gyrinomimus">G.</tp:taxon-name-part> <tp:taxon-name-part taxon-name-part-type="species" reg="johnpaxtoni">johnpaxtoni</tp:taxon-name-part></tp:taxon-name></italic> sp. nov.</th><th rowspan="1" colspan="2">
                      <italic>
                        <tp:taxon-name><tp:taxon-name-part taxon-name-part-type="genus" reg="Gyrinomimus">G.</tp:taxon-name-part> <tp:taxon-name-part taxon-name-part-type="species" reg="bruuni">bruuni</tp:taxon-name-part></tp:taxon-name>
                      </italic>
                    </th></tr><tr><th rowspan="1" colspan="1">This study</th><th rowspan="1" colspan="1">
                      <xref ref-type="bibr" rid="B23">Paxton and Gon 1990</xref>
                    </th><th rowspan="1" colspan="2">This study</th><th rowspan="1" colspan="2">This study</th><th rowspan="1" colspan="2">This study</th></tr><tr><th rowspan="1" colspan="1">HT</th><th rowspan="1" colspan="1">HT</th><th rowspan="1" colspan="1">HT</th><th rowspan="1" colspan="1">PT (<italic>n</italic> = 6)</th><th rowspan="1" colspan="1">HT</th><th rowspan="1" colspan="1">PT (<italic>n</italic> = 15)</th><th rowspan="1" colspan="1">HT</th><th rowspan="1" colspan="1">NT (<italic>n</italic> = 6)</th></tr><tr><td rowspan="1" colspan="1">Dorsal-fin rays</td><td rowspan="1" colspan="1">15</td><td rowspan="1" colspan="1">14</td><td rowspan="1" colspan="1">19</td><td rowspan="1" colspan="1">17–21</td><td rowspan="1" colspan="1">19</td><td rowspan="1" colspan="1">19–21</td><td rowspan="1" colspan="1">20</td><td rowspan="1" colspan="1">17–20</td></tr><tr><td rowspan="1" colspan="1">Pectoral-fin rays</td><td rowspan="1" colspan="1">17/17</td><td rowspan="1" colspan="1">ca 19</td><td rowspan="1" colspan="1">16/16</td><td rowspan="1" colspan="1">17–22/17–21</td><td rowspan="1" colspan="1">16/16</td><td rowspan="1" colspan="1">16–21/15–19</td><td rowspan="1" colspan="1">18/18</td><td rowspan="1" colspan="1">18–21/19–20</td></tr><tr><td rowspan="1" colspan="1">Anal-fin rays</td><td rowspan="1" colspan="1">15</td><td rowspan="1" colspan="1">14</td><td rowspan="1" colspan="1">19</td><td rowspan="1" colspan="1">17–20</td><td rowspan="1" colspan="1">19</td><td rowspan="1" colspan="1">18–21</td><td rowspan="1" colspan="1">20</td><td rowspan="1" colspan="1">17–20</td></tr><tr><td rowspan="1" colspan="1">Principal caudal-fin rays</td><td rowspan="1" colspan="1">8 + 8</td><td rowspan="1" colspan="1">–</td><td rowspan="1" colspan="1">8 + 8</td><td rowspan="1" colspan="1">7–8 + 7–8</td><td rowspan="1" colspan="1">8 + 8</td><td rowspan="1" colspan="1">7–8 + 7–8</td><td rowspan="1" colspan="1">8 + 8</td><td rowspan="1" colspan="1">7–8 + 7–8</td></tr><tr><td rowspan="1" colspan="1">Vertebrae</td><td rowspan="1" colspan="1">36 + 18 = 54</td><td rowspan="1" colspan="1">58 (total)</td><td rowspan="1" colspan="1">34 + 19 = 53</td><td rowspan="1" colspan="1">32–34 + 17–20 = 51–53</td><td rowspan="1" colspan="1">38 + 18 = 56</td><td rowspan="1" colspan="1">35–38 + 18–20 = 54–58 (<italic>n</italic> = 14)</td><td rowspan="1" colspan="1">35 + 19 = 54</td><td rowspan="1" colspan="1">35–38 + 18–20 = 54–58</td></tr><tr><td rowspan="1" colspan="1">Lateral-line scales</td><td rowspan="1" colspan="1">16/16</td><td rowspan="1" colspan="1">ca 16</td><td rowspan="1" colspan="1">20/19</td><td rowspan="1" colspan="1">18–22/17–19</td><td rowspan="1" colspan="1">23/22</td><td rowspan="1" colspan="1">18–24/18–21</td><td rowspan="1" colspan="1">19/ca 19</td><td rowspan="1" colspan="1">18–21/17–19</td></tr><tr><td rowspan="1" colspan="1">Lateral-line pores</td><td rowspan="1" colspan="1">17/17</td><td rowspan="1" colspan="1">ca 17</td><td rowspan="1" colspan="1">21/20</td><td rowspan="1" colspan="1">19–22/18–20</td><td rowspan="1" colspan="1">24/23</td><td rowspan="1" colspan="1">19–25/19–22</td><td rowspan="1" colspan="1">20/ca 20</td><td rowspan="1" colspan="1">19–22/18–20</td></tr><tr><td rowspan="1" colspan="1">GRI</td><td rowspan="1" colspan="1">2 + 1 + 8</td><td rowspan="1" colspan="1">1 + 1 + 2–3</td><td rowspan="1" colspan="1">1 + 1 + 2</td><td rowspan="1" colspan="1">1–3 + 1 + 2–4</td><td rowspan="1" colspan="1">1 + 1 + 2</td><td rowspan="1" colspan="1">1 + 1 + 2–3</td><td rowspan="1" colspan="1">1 + 1 + 4</td><td rowspan="1" colspan="1">1–2 + 1 + 2–4</td></tr><tr><td rowspan="1" colspan="1">GRII</td><td rowspan="1" colspan="1">1 + 1 + 3</td><td rowspan="1" colspan="1">–</td><td rowspan="1" colspan="1">1 + 1 + 2</td><td rowspan="1" colspan="1">1 + 1 + 2–4</td><td rowspan="1" colspan="1">1 + 1 + 2</td><td rowspan="1" colspan="1">1 + 1 + 2–4</td><td rowspan="1" colspan="1">1 + 1 + 4</td><td rowspan="1" colspan="1">0–1 + 1 + 2–4</td></tr><tr><td rowspan="1" colspan="1">GRIII</td><td rowspan="1" colspan="1">0 + 1 + 1</td><td rowspan="1" colspan="1">–</td><td rowspan="1" colspan="1">1 + 1 + 1</td><td rowspan="1" colspan="1">1 + 1 + 1</td><td rowspan="1" colspan="1">0 + 1 + 1</td><td rowspan="1" colspan="1">0 + 1 + 1</td><td rowspan="1" colspan="1">0 + 1 + 2</td><td rowspan="1" colspan="1">0–1 + 1 + 1–2</td></tr><tr><td rowspan="1" colspan="1">Medial GRI</td><td rowspan="1" colspan="1">4</td><td rowspan="1" colspan="1">0</td><td rowspan="1" colspan="1">0</td><td rowspan="1" colspan="1">0</td><td rowspan="1" colspan="1">0</td><td rowspan="1" colspan="1">0</td><td rowspan="1" colspan="1">0</td><td rowspan="1" colspan="1">0</td></tr><tr><td rowspan="1" colspan="1">Anal lappet</td><td rowspan="1" colspan="1">9/10</td><td rowspan="1" colspan="1">N/A</td><td rowspan="1" colspan="1">8/8</td><td rowspan="1" colspan="1">8–14/11–14</td><td rowspan="1" colspan="1">7/7</td><td rowspan="1" colspan="1">4–9/4–8</td><td rowspan="1" colspan="1">6/6</td><td rowspan="1" colspan="1">2–3/3–4</td></tr><tr><td rowspan="1" colspan="9">Head pores</td></tr><tr><td rowspan="1" colspan="1">Mandibular</td><td rowspan="1" colspan="1">6</td><td rowspan="1" colspan="1">ca 7</td><td rowspan="1" colspan="1">9</td><td rowspan="1" colspan="1">8–9</td><td rowspan="1" colspan="1">9</td><td rowspan="1" colspan="1">8–11</td><td rowspan="1" colspan="1">9</td><td rowspan="1" colspan="1">8–9</td></tr><tr><td rowspan="1" colspan="1">Preopercle</td><td rowspan="1" colspan="1">4</td><td rowspan="1" colspan="1">ca 3</td><td rowspan="1" colspan="1">5</td><td rowspan="1" colspan="1">5</td><td rowspan="1" colspan="1">5</td><td rowspan="1" colspan="1">3–5</td><td rowspan="1" colspan="1">ca 4</td><td rowspan="1" colspan="1">3–5</td></tr><tr><td rowspan="1" colspan="1">Infraorbital</td><td rowspan="1" colspan="1">7 + 2</td><td rowspan="1" colspan="1">7 + 2</td><td rowspan="1" colspan="1">7 + 2</td><td rowspan="1" colspan="1">7 + 2 (rarely 8 + 2)</td><td rowspan="1" colspan="1">8 + 2</td><td rowspan="1" colspan="1">8 + 2</td><td rowspan="1" colspan="1">8 + 2</td><td rowspan="1" colspan="1">8 + 2 (rarely 7 + 2)</td></tr><tr><td rowspan="1" colspan="1">Supraorbital</td><td rowspan="1" colspan="1">8</td><td rowspan="1" colspan="1">6</td><td rowspan="1" colspan="1">7</td><td rowspan="1" colspan="1">7–8</td><td rowspan="1" colspan="1">8</td><td rowspan="1" colspan="1">7–8</td><td rowspan="1" colspan="1">8</td><td rowspan="1" colspan="1">7–8</td></tr><tr><td rowspan="1" colspan="1">Main canal</td><td rowspan="1" colspan="1">3</td><td rowspan="1" colspan="1">3–4</td><td rowspan="1" colspan="1">3</td><td rowspan="1" colspan="1">3–4</td><td rowspan="1" colspan="1">4</td><td rowspan="1" colspan="1">3–4</td><td rowspan="1" colspan="1">4</td><td rowspan="1" colspan="1">2–4</td></tr><tr><td rowspan="1" colspan="1">Supratemporal</td><td rowspan="1" colspan="1">1</td><td rowspan="1" colspan="1">1</td><td rowspan="1" colspan="1">1</td><td rowspan="1" colspan="1">1</td><td rowspan="1" colspan="1">1</td><td rowspan="1" colspan="1">1</td><td rowspan="1" colspan="1">1</td><td rowspan="1" colspan="1">1</td></tr></tbody></table></table-wrap></tp:treatment-sec><ref-list><ref id="B23"><mixed-citation xmlns:xlink="http://www.w3.org/1999/xlink" xlink:type="simple">Paxton JR, Gon O (1990) <tp:taxon-name><tp:taxon-name-part taxon-name-part-type="family">Cetomimidae</tp:taxon-name-part></tp:taxon-name>. In: Gon O, Heemstra PC (Eds) Fishes of the Southern Ocean. J. L. B. Smith Institute of Ichthyology, Grahamstown, 222–225. <ext-link xlink:href="10.5962/bhl.title.141868" ext-link-type="doi" xlink:type="simple">https://doi.org/10.5962/bhl.title.141868</ext-link></mixed-citation></ref><ref id="B20"><mixed-citation xmlns:xlink="http://www.w3.org/1999/xlink" xlink:type="simple">Paxton JR (1989) Synopsis of the whalefishes (family <tp:taxon-name><tp:taxon-name-part taxon-name-part-type="family">Cetomimidae</tp:taxon-name-part></tp:taxon-name>) with descriptions of four new genera. Records of the Australian Museum 41: 135–206. <ext-link xlink:href="10.3853/j.0067-1975.41.1989.141" ext-link-type="doi" xlink:type="simple">https://doi.org/10.3853/j.0067-1975.41.1989.141</ext-link></mixed-citation></ref><ref id="B3"><mixed-citation xmlns:xlink="http://www.w3.org/1999/xlink" xlink:type="simple">Amaoka K (1997) <tp:taxon-name><tp:taxon-name-part taxon-name-part-type="family">Cetomimidae</tp:taxon-name-part></tp:taxon-name>. In: Okamura O, Amaoka K (Eds) Sea Fishes of Japan. Yama-Kei Publishers, Tokyo, 154 pp. [In Japanese]</mixed-citation></ref><ref id="B1"><mixed-citation xmlns:xlink="http://www.w3.org/1999/xlink" xlink:type="simple">Aizawa M (2002) <tp:taxon-name><tp:taxon-name-part taxon-name-part-type="family">Cetomimidae</tp:taxon-name-part></tp:taxon-name>. Flabby whalefishes. In: Nakabo T (Ed.) Fishes of Japan with Pictorial Keys to the Species, English Edition. Tokai University Press, Tokyo, 482–483, 1502.</mixed-citation></ref><ref id="B2"><mixed-citation xmlns:xlink="http://www.w3.org/1999/xlink" xlink:type="simple">Aizawa M, Doiuchi R (2013) <tp:taxon-name><tp:taxon-name-part taxon-name-part-type="family">Cetomimidae</tp:taxon-name-part></tp:taxon-name>. Flabby whalefishes. In: Nakabo T (Ed.) Fishes of Japan with Pictorial Keys to the Species, Third Edition. Tokai University Press, Hadano, 574–576, 1894–1896. [In Japanese]</mixed-citation></ref><ref id="B16"><mixed-citation xmlns:xlink="http://www.w3.org/1999/xlink" xlink:type="simple">Misawa R, Inuzuka A, Fujiwara K, Furusho M, Tashiro F, Takami M, Kai Y (2024) Records of the rare flabby whalefishes <italic><tp:taxon-name><tp:taxon-name-part taxon-name-part-type="genus">Cetomimus</tp:taxon-name-part> <tp:taxon-name-part taxon-name-part-type="species">hempeli</tp:taxon-name-part></tp:taxon-name></italic> and <italic><tp:taxon-name><tp:taxon-name-part taxon-name-part-type="genus">Gyrinomimus</tp:taxon-name-part> <tp:taxon-name-part taxon-name-part-type="species">bruuni</tp:taxon-name-part></tp:taxon-name></italic> (<tp:taxon-name><tp:taxon-name-part taxon-name-part-type="class">Teleostei</tp:taxon-name-part></tp:taxon-name>: <tp:taxon-name><tp:taxon-name-part taxon-name-part-type="order">Beryciformes</tp:taxon-name-part></tp:taxon-name>) from Japan. Species Diversity 29: 269–279. <ext-link xlink:href="10.12782/specdiv.29.269" ext-link-type="doi" xlink:type="simple">https://doi.org/10.12782/specdiv.29.269</ext-link></mixed-citation></ref><ref id="B4"><mixed-citation xmlns:xlink="http://www.w3.org/1999/xlink" xlink:type="simple">Amaoka K, Nakaya K, Yabe M (1995) The Fishes of Northern Japan. Kita-Nihon Kaiyo Center, Sapporo, 390 pp. [570 figs] [in Japanese]</mixed-citation></ref></ref-list></tp:taxon-treatment>
