# Supplementary material for: Four new species of the whalefish genus Gyrinomimus Parr, 1934, with the establishment of three new species groups (Beryciformes, Cetomimidae)
Source: Zookeys. 2026 May 5;1279:57–95. doi: 10.3897/zookeys.1279.171946 (PMC13169269; doi:10.3897/zookeys.1279.171946)
Supplement: XML Treatment for Gyrinomimus johnpaxtoni [file zookeys.1279.171946-treatment4.xml]

<!DOCTYPE tp:taxon-treatment
  PUBLIC "-//TaxonX//DTD Taxonomic Treatment Publishing DTD v0 20100105//EN" "tax-treatment-NSO.dtd">
<tp:taxon-treatment xmlns:tp="http://www.plazi.org/taxpub"><tp:treatment-meta><kwd-group><label>Taxon classification</label><kwd>
                <named-content content-type="kingdom">
                  <named-content content-type="taxon-name">
                    <named-content content-type="kingdom">Animalia</named-content>
                  </named-content>
                </named-content>
              </kwd><kwd>
                <named-content content-type="order">Cetomimiformes</named-content>
              </kwd><kwd>
                <named-content content-type="family">Cetomimidae</named-content>
              </kwd></kwd-group><mixed-citation publication-type="journal"><person-group><name><surname>Su</surname><given-names>Yo</given-names></name><name><surname>Paxton</surname><given-names>John R.</given-names></name><name><surname>Ho</surname><given-names>Hsuan-Ching</given-names></name></person-group><article-title>Four new species of the whalefish genus <italic><tp:taxon-name><tp:taxon-name-part taxon-name-part-type="genus" reg="Gyrinomimus">Gyrinomimus</tp:taxon-name-part></tp:taxon-name></italic> Parr, 1934, with the establishment of three new species groups (<tp:taxon-name><tp:taxon-name-part taxon-name-part-type="order" reg="Beryciformes">Beryciformes</tp:taxon-name-part></tp:taxon-name>, <tp:taxon-name><tp:taxon-name-part taxon-name-part-type="family" reg="Cetomimidae">Cetomimidae</tp:taxon-name-part></tp:taxon-name>)</article-title><source>Zookeys</source><day>05</day><month>05</month><year>2026</year><volume>1279</volume><fpage>57</fpage><lpage>95</lpage><pub-id pub-id-type="doi">10.3897/zookeys.1279.171946</pub-id></mixed-citation></tp:treatment-meta><tp:nomenclature><tp:taxon-name><object-id xmlns:xlink="http://www.w3.org/1999/xlink" content-type="arpha" xlink:type="simple">3C484A33-8D19-5843-9CD1-103DF7861BF9</object-id>
                    		<tp:taxon-name-part taxon-name-part-type="genus" reg="Gyrinomimus">Gyrinomimus</tp:taxon-name-part> <tp:taxon-name-part taxon-name-part-type="species" reg="johnpaxtoni">johnpaxtoni</tp:taxon-name-part>
                    	
                    		<object-id xmlns:xlink="http://www.w3.org/1999/xlink" content-type="zoobank" xlink:type="simple">https://zoobank.org/94EFE6B5-ADB3-4E53-B85F-89EBD898CEE0</object-id>
                    	</tp:taxon-name><tp:taxon-authority>Su &amp; Ho</tp:taxon-authority><tp:taxon-status xmlns:xlink="http://www.w3.org/1999/xlink" xlink:type="simple">sp. nov.</tp:taxon-status><xref ref-type="fig" rid="F8">Figs 8</xref><xref ref-type="fig" rid="F9">, 9</xref><xref ref-type="fig" rid="F10">, 10</xref><xref ref-type="fig" rid="F11">, 11</xref><xref ref-type="table" rid="T1">, Tables 1</xref><xref ref-type="table" rid="T3">, 3</xref><tp:nomenclature-citation-list><tp:nomenclature-citation><tp:taxon-name>
                  <tp:taxon-name-part taxon-name-part-type="genus" reg="Gyrinomimus">Gyrinomimus</tp:taxon-name-part>
                </tp:taxon-name><comment> sp. C: <xref ref-type="bibr" rid="B20">Paxton 1989</xref>: 144, 176, figs 4e, 26.</comment></tp:nomenclature-citation><tp:nomenclature-citation><tp:taxon-name><tp:taxon-name-part taxon-name-part-type="genus" reg="Gyrinomimus">Gyrinomimus</tp:taxon-name-part> <tp:taxon-name-part taxon-name-part-type="species" reg="bruuni">bruuni</tp:taxon-name-part></tp:taxon-name><comment> (non Rofen): <xref ref-type="bibr" rid="B16">Misawa et al. 2024</xref>: 274, figs 4, 5 (description, Japan).</comment></tp:nomenclature-citation></tp:nomenclature-citation-list></tp:nomenclature><tp:treatment-sec sec-type="New English name"><title>New English name.</title><p>Paxton’s flabby whalefish.</p><fig id="F8" position="float" orientation="portrait"><object-id xmlns:xlink="http://www.w3.org/1999/xlink" content-type="doi" xlink:type="simple">10.3897/zookeys.1279.171946.figure8</object-id><object-id xmlns:xlink="http://www.w3.org/1999/xlink" content-type="arpha" xlink:type="simple">DF524F93-A1CF-559D-A13A-5FD706263B24</object-id><label>Figure 8.</label><caption><p>Preserved coloration of <italic><tp:taxon-name><tp:taxon-name-part taxon-name-part-type="genus" reg="Gyrinomimus">Gyrinomimus</tp:taxon-name-part> <tp:taxon-name-part taxon-name-part-type="species" reg="johnpaxtoni">johnpaxtoni</tp:taxon-name-part></tp:taxon-name></italic> sp. nov. <bold>A</bold>. Holotype, <named-content xmlns:xlink="http://www.w3.org/1999/xlink" content-type="dwc:institutional_code" xlink:title="Natural History Museum of Los Angeles County" xlink:href="https://scientific-collections.gbif.org/institution/2fc908ba-e775-49e2-bffe-6b9041c3b70f" xlink:type="simple">LACM</named-content> 36034-7, 194.2 mm <abbrev xmlns:xlink="http://www.w3.org/1999/xlink" xlink:title="standard length" xlink:type="simple">SL</abbrev>; <bold>B</bold>. Paratype, <named-content xmlns:xlink="http://www.w3.org/1999/xlink" content-type="dwc:collectionCode" xlink:title="Pisces" xlink:href="https://scientific-collections.gbif.org/collection/02b85aa1-4062-4be2-a170-02710aa89a81" xlink:type="simple">ASIZP</named-content> 60128, 158.8 mm <abbrev xmlns:xlink="http://www.w3.org/1999/xlink" xlink:title="standard length" xlink:type="simple">SL</abbrev>; <bold>C</bold>. Paratype, <abbrev xmlns:xlink="http://www.w3.org/1999/xlink" content-type="institution" xlink:title="Marine Vertebrate Collection, Scripps Institution of Oceanography, La Jolla, California, U.S.A." xlink:type="simple">SIO</abbrev> 70-302, 116.9 mm <abbrev xmlns:xlink="http://www.w3.org/1999/xlink" xlink:title="standard length" xlink:type="simple">SL</abbrev>; <bold>D</bold>. Paratype, <named-content xmlns:xlink="http://www.w3.org/1999/xlink" content-type="dwc:institutional_code" xlink:title="Natural History Museum of Los Angeles County" xlink:href="https://scientific-collections.gbif.org/institution/2fc908ba-e775-49e2-bffe-6b9041c3b70f" xlink:type="simple">LACM</named-content> 31109-1, 94.5 mm <abbrev xmlns:xlink="http://www.w3.org/1999/xlink" xlink:title="standard length" xlink:type="simple">SL</abbrev>. Photo by Y.-C. Hsu.</p></caption><graphic xmlns:xlink="http://www.w3.org/1999/xlink" xlink:href="zookeys-1279-057_article-171946__-g008.jpg" id="oo_1625010.jpg" position="float" orientation="portrait" xlink:type="simple"><uri content-type="original_file" xlink:type="simple">https://binary.pensoft.net/fig/1625010</uri></graphic></fig><fig id="F9" position="float" orientation="portrait"><object-id xmlns:xlink="http://www.w3.org/1999/xlink" content-type="doi" xlink:type="simple">10.3897/zookeys.1279.171946.figure9</object-id><object-id xmlns:xlink="http://www.w3.org/1999/xlink" content-type="arpha" xlink:type="simple">55D419E5-9FCC-5F98-BD2E-0C8705EF26A9</object-id><label>Figure 9.</label><caption><p>Illustration of head pores of <italic><tp:taxon-name><tp:taxon-name-part taxon-name-part-type="genus" reg="Gyrinomimus">Gyrinomimus</tp:taxon-name-part> <tp:taxon-name-part taxon-name-part-type="species" reg="johnpaxtoni">johnpaxtoni</tp:taxon-name-part></tp:taxon-name></italic> sp. nov., holotype, <named-content xmlns:xlink="http://www.w3.org/1999/xlink" content-type="dwc:institutional_code" xlink:title="Natural History Museum of Los Angeles County" xlink:href="https://scientific-collections.gbif.org/institution/2fc908ba-e775-49e2-bffe-6b9041c3b70f" xlink:type="simple">LACM</named-content> 36034-7, 194.2 mm <abbrev xmlns:xlink="http://www.w3.org/1999/xlink" xlink:title="standard length" xlink:type="simple">SL</abbrev>. Upper: dorsal view; lower: lateral view. Anterior to left. Figures not to scale.</p></caption><graphic xmlns:xlink="http://www.w3.org/1999/xlink" xlink:href="zookeys-1279-057_article-171946__-g009.jpg" id="oo_1625011.jpg" position="float" orientation="portrait" xlink:type="simple"><uri content-type="original_file" xlink:type="simple">https://binary.pensoft.net/fig/1625011</uri></graphic></fig><fig id="F10" position="float" orientation="portrait"><object-id xmlns:xlink="http://www.w3.org/1999/xlink" content-type="doi" xlink:type="simple">10.3897/zookeys.1279.171946.figure10</object-id><object-id xmlns:xlink="http://www.w3.org/1999/xlink" content-type="arpha" xlink:type="simple">C668D966-9D63-5672-BAA7-7BF46ECF27DD</object-id><label>Figure 10.</label><caption><p>Close-up images of <italic><tp:taxon-name><tp:taxon-name-part taxon-name-part-type="genus" reg="Gyrinomimus">Gyrinomimus</tp:taxon-name-part> <tp:taxon-name-part taxon-name-part-type="species" reg="johnpaxtoni">johnpaxtoni</tp:taxon-name-part></tp:taxon-name></italic> sp. nov., holotype, <named-content xmlns:xlink="http://www.w3.org/1999/xlink" content-type="dwc:institutional_code" xlink:title="Natural History Museum of Los Angeles County" xlink:href="https://scientific-collections.gbif.org/institution/2fc908ba-e775-49e2-bffe-6b9041c3b70f" xlink:type="simple">LACM</named-content> 36034-7, 194.2 mm <abbrev xmlns:xlink="http://www.w3.org/1999/xlink" xlink:title="standard length" xlink:type="simple">SL</abbrev>, featuring cavernous tissue (CT) around anus and above anal-fin base, with its posterior extension indicated by black bar, and anal lappets (circled). Photo by Y.-C. Hsu. Anterior to left. Figure not to scale.</p></caption><graphic xmlns:xlink="http://www.w3.org/1999/xlink" xlink:href="zookeys-1279-057_article-171946__-g010.jpg" id="oo_1625012.jpg" position="float" orientation="portrait" xlink:type="simple"><uri content-type="original_file" xlink:type="simple">https://binary.pensoft.net/fig/1625012</uri></graphic></fig><fig id="F11" position="float" orientation="portrait"><object-id xmlns:xlink="http://www.w3.org/1999/xlink" content-type="doi" xlink:type="simple">10.3897/zookeys.1279.171946.figure11</object-id><object-id xmlns:xlink="http://www.w3.org/1999/xlink" content-type="arpha" xlink:type="simple">591E46E8-1981-544B-B8FE-A1F533AE3E82</object-id><label>Figure 11.</label><caption><p>Copular tooth plates (CP) and anteriormost tooth plate (TP) on first gill arch of <italic><tp:taxon-name><tp:taxon-name-part taxon-name-part-type="genus" reg="Gyrinomimus">Gyrinomimus</tp:taxon-name-part> <tp:taxon-name-part taxon-name-part-type="species" reg="johnpaxtoni">johnpaxtoni</tp:taxon-name-part></tp:taxon-name></italic> sp. nov. <bold>A</bold>. Paratype, <named-content xmlns:xlink="http://www.w3.org/1999/xlink" content-type="dwc:institutional_code" xlink:title="Natural History Museum of Los Angeles County" xlink:href="https://scientific-collections.gbif.org/institution/2fc908ba-e775-49e2-bffe-6b9041c3b70f" xlink:type="simple">LACM</named-content> 6903-21, 263.8 mm <abbrev xmlns:xlink="http://www.w3.org/1999/xlink" xlink:title="standard length" xlink:type="simple">SL</abbrev>; <bold>B</bold>. Holotype, <named-content xmlns:xlink="http://www.w3.org/1999/xlink" content-type="dwc:institutional_code" xlink:title="Natural History Museum of Los Angeles County" xlink:href="https://scientific-collections.gbif.org/institution/2fc908ba-e775-49e2-bffe-6b9041c3b70f" xlink:type="simple">LACM</named-content> 36034-7, 194.2 mm <abbrev xmlns:xlink="http://www.w3.org/1999/xlink" xlink:title="standard length" xlink:type="simple">SL</abbrev>; <bold>C</bold>. Paratype, <named-content xmlns:xlink="http://www.w3.org/1999/xlink" content-type="dwc:institutional_code" xlink:title="Natural History Museum of Los Angeles County" xlink:href="https://scientific-collections.gbif.org/institution/2fc908ba-e775-49e2-bffe-6b9041c3b70f" xlink:type="simple">LACM</named-content> 31109-1, 94.5 mm <abbrev xmlns:xlink="http://www.w3.org/1999/xlink" xlink:title="standard length" xlink:type="simple">SL</abbrev>. Arrow indicates level of eye. Anterior to left. Figures not to scale.</p></caption><graphic xmlns:xlink="http://www.w3.org/1999/xlink" xlink:href="zookeys-1279-057_article-171946__-g011.jpg" id="oo_1625013.jpg" position="float" orientation="portrait" xlink:type="simple"><uri content-type="original_file" xlink:type="simple">https://binary.pensoft.net/fig/1625013</uri></graphic></fig></tp:treatment-sec><tp:treatment-sec sec-type="New Chinese name"><title>New Chinese name.</title><p>帕氏小圓鯨鯛.</p></tp:treatment-sec><tp:treatment-sec sec-type="Standard Japanese name"><title>Standard Japanese name.</title><p>Hitaguro-kujirauo (ヒタグロクジラウオ).</p></tp:treatment-sec><tp:treatment-sec sec-type="Type material"><title>Type material.</title><p><bold><italic>Holotype</italic></bold>. • <named-content xmlns:xlink="http://www.w3.org/1999/xlink" content-type="dwc:institutional_code" xlink:title="Natural History Museum of Los Angeles County" xlink:href="https://scientific-collections.gbif.org/institution/2fc908ba-e775-49e2-bffe-6b9041c3b70f" xlink:type="simple">LACM</named-content> 36034-7, 194.2 mm <abbrev xmlns:xlink="http://www.w3.org/1999/xlink" xlink:title="standard length" xlink:type="simple">SL</abbrev>, off Indonesia, Banda Sea, western Pacific, <named-content xmlns:xlink="http://www.w3.org/1999/xlink" content-type="dwc:verbatimCoordinates" xlink:type="simple">4°57'30"S,130°11'42"E</named-content>, R/V <italic>Alpha helix</italic>, 28 Apr. 1975. <bold><italic>Paratypes</italic></bold>. Fifteen specimens, 65.0–376 mm <abbrev xmlns:xlink="http://www.w3.org/1999/xlink" xlink:title="standard length" xlink:type="simple">SL</abbrev>. • <abbrev xmlns:xlink="http://www.w3.org/1999/xlink" xlink:title="Australian Museum" xlink:type="simple">AMS</abbrev> I.29642-001(formerly <abbrev xmlns:xlink="http://www.w3.org/1999/xlink" content-type="institution" xlink:title="Tokai Fisheries collection" xlink:type="simple">TH</abbrev> 861050), 176.7 mm <abbrev xmlns:xlink="http://www.w3.org/1999/xlink" xlink:title="standard length" xlink:type="simple">SL</abbrev>, northwestern Pacific, <named-content xmlns:xlink="http://www.w3.org/1999/xlink" content-type="dwc:verbatimCoordinates" xlink:type="simple">31°49'N, 154°47'E</named-content>, 0–2559 m, R/V <italic>Kaiyo-maru</italic>, 0630–1101 hrs, 1 Jun. 1984. • <named-content xmlns:xlink="http://www.w3.org/1999/xlink" content-type="dwc:collectionCode" xlink:title="Pisces" xlink:href="https://scientific-collections.gbif.org/collection/02b85aa1-4062-4be2-a170-02710aa89a81" xlink:type="simple">ASIZP</named-content> 60128, 158.8 mm <abbrev xmlns:xlink="http://www.w3.org/1999/xlink" xlink:title="standard length" xlink:type="simple">SL</abbrev>, off Daxi fishing port (ca <named-content xmlns:xlink="http://www.w3.org/1999/xlink" content-type="dwc:verbatimCoordinates" xlink:type="simple">24°53'37"N, 121°55'26"E</named-content>), Yilan, northeastern Taiwan, northwestern Pacific, 27 Jan. 1999, coll. P.-L. Lin. • <abbrev xmlns:xlink="http://www.w3.org/1999/xlink" content-type="institution" xlink:title="The Hokkaido University Museum, Hakodate, Hokkaido, Japan" xlink:type="simple">HUMZ</abbrev> 234625, 65.1 mm <abbrev xmlns:xlink="http://www.w3.org/1999/xlink" xlink:title="standard length" xlink:type="simple">SL</abbrev>, off Ibaraki Prefecture, Japan, <named-content xmlns:xlink="http://www.w3.org/1999/xlink" content-type="dwc:verbatimCoordinates" xlink:type="simple">36°31'11"N, 141°21'29.2"E</named-content>–<named-content xmlns:xlink="http://www.w3.org/1999/xlink" content-type="dwc:verbatimCoordinates" xlink:type="simple">36°31'27.5"N, 141°21'55.0"E</named-content>, 886–892 m, R/V <italic>Wakataka-maru</italic>, station H900, otter trawl, 27 October 2023, coll. K. Fujiwara, S. Tokioka, and M. Furusho; Genbank accession number: LC799418. • <named-content xmlns:xlink="http://www.w3.org/1999/xlink" content-type="dwc:institutional_code" xlink:title="Natural History Museum of Los Angeles County" xlink:href="https://scientific-collections.gbif.org/institution/2fc908ba-e775-49e2-bffe-6b9041c3b70f" xlink:type="simple">LACM</named-content> 6903-21, 263.8 mm <abbrev xmlns:xlink="http://www.w3.org/1999/xlink" xlink:title="standard length" xlink:type="simple">SL</abbrev>, off San Clemente Island, California, USA, northeastern Pacific, <named-content xmlns:xlink="http://www.w3.org/1999/xlink" content-type="dwc:verbatimCoordinates" xlink:type="simple">32°16'00"N, 117°43'20"W</named-content>, R/V <italic>Velero</italic>, 21 Feb. 1966. • <named-content xmlns:xlink="http://www.w3.org/1999/xlink" content-type="dwc:institutional_code" xlink:title="Natural History Museum of Los Angeles County" xlink:href="https://scientific-collections.gbif.org/institution/2fc908ba-e775-49e2-bffe-6b9041c3b70f" xlink:type="simple">LACM</named-content> 30037-11, 2 specimens, 66.0–97.0 mm <abbrev xmlns:xlink="http://www.w3.org/1999/xlink" xlink:title="standard length" xlink:type="simple">SL</abbrev>, 26.7 miles from San Juanito Island, Mexico, Gulf of California, eastern Pacific, <named-content xmlns:xlink="http://www.w3.org/1999/xlink" content-type="dwc:verbatimCoordinates" xlink:type="simple">21°39'30"N, 106°58'00"W</named-content>, R/V <italic>Velero IV</italic>, 11 Nov. 1967. • <named-content xmlns:xlink="http://www.w3.org/1999/xlink" content-type="dwc:institutional_code" xlink:title="Natural History Museum of Los Angeles County" xlink:href="https://scientific-collections.gbif.org/institution/2fc908ba-e775-49e2-bffe-6b9041c3b70f" xlink:type="simple">LACM</named-content> 31104-2, 65.0 mm <abbrev xmlns:xlink="http://www.w3.org/1999/xlink" xlink:title="standard length" xlink:type="simple">SL</abbrev>, off Mexico, Middle American Trench, northeastern Pacific, <named-content xmlns:xlink="http://www.w3.org/1999/xlink" content-type="dwc:verbatimCoordinates" xlink:type="simple">16°17'00"N, 100°14'00"W</named-content>, R/V <italic>Velero IV</italic>, 13 Jan. 1970. • <named-content xmlns:xlink="http://www.w3.org/1999/xlink" content-type="dwc:institutional_code" xlink:title="Natural History Museum of Los Angeles County" xlink:href="https://scientific-collections.gbif.org/institution/2fc908ba-e775-49e2-bffe-6b9041c3b70f" xlink:type="simple">LACM</named-content> 31109-1, 94.5 mm <abbrev xmlns:xlink="http://www.w3.org/1999/xlink" xlink:title="standard length" xlink:type="simple">SL</abbrev>, off Mexico, Middle American Trench, northeastern Pacific, <named-content xmlns:xlink="http://www.w3.org/1999/xlink" content-type="dwc:verbatimCoordinates" xlink:type="simple">17°47'00"N, 103°20'30"W</named-content>, R/V <italic>Velero IV</italic>, 15 Jan. 1970. • <abbrev xmlns:xlink="http://www.w3.org/1999/xlink" content-type="institution" xlink:title="National Museum of Nature and Science, Zoology Department, Division of Fishes, Tsukuba, Japan" xlink:type="simple">NSMT-P</abbrev> 49414 (formerly <abbrev xmlns:xlink="http://www.w3.org/1999/xlink" content-type="institution" xlink:title="Tokai Fisheries collection" xlink:type="simple">TH</abbrev> 861662), 376 mm <abbrev xmlns:xlink="http://www.w3.org/1999/xlink" xlink:title="standard length" xlink:type="simple">SL</abbrev>, western Pacific, <named-content xmlns:xlink="http://www.w3.org/1999/xlink" content-type="dwc:verbatimCoordinates" xlink:type="simple">12°35'N, 151°52'E</named-content>, 0–1903 m, R/V <italic>Kaiyo-maru</italic>, operation number KMT-13, station M., KMT net, 0620–0930 hrs, 16 Feb. 1986. • <abbrev xmlns:xlink="http://www.w3.org/1999/xlink" content-type="institution" xlink:title="Marine Vertebrate Collection, Scripps Institution of Oceanography, La Jolla, California, U.S.A." xlink:type="simple">SIO</abbrev> 59-201, 166.6 mm <abbrev xmlns:xlink="http://www.w3.org/1999/xlink" xlink:title="standard length" xlink:type="simple">SL</abbrev>, Carmen Basin, Mexico, Gulf of California, northeastern Pacific, <named-content xmlns:xlink="http://www.w3.org/1999/xlink" content-type="dwc:verbatimCoordinates" xlink:type="simple">26°15'N, 110°36'W</named-content>, 0–930 fathoms (=1700 m), R/V <italic>Horizon</italic>, cruise Vermilion Sea, station VS 120-18 trawl #3, 10-ft IKMT net, 21 Mar. 1959, coll. R.L. Wisner &amp; <abbrev xmlns:xlink="http://www.w3.org/1999/xlink" content-type="institution" xlink:title="Marine Vertebrate Collection, Scripps Institution of Oceanography, La Jolla, California, U.S.A." xlink:type="simple">SIO</abbrev> party. • <abbrev xmlns:xlink="http://www.w3.org/1999/xlink" content-type="institution" xlink:title="Marine Vertebrate Collection, Scripps Institution of Oceanography, La Jolla, California, U.S.A." xlink:type="simple">SIO</abbrev> 70-302, 116.9 mm <abbrev xmlns:xlink="http://www.w3.org/1999/xlink" xlink:title="standard length" xlink:type="simple">SL</abbrev>, Kamchatka Trench, Bering Sea, northeastern Pacific, <named-content xmlns:xlink="http://www.w3.org/1999/xlink" content-type="dwc:verbatimCoordinates" xlink:type="simple">52°25'53.99"N, 161°37'12"W</named-content>–<named-content xmlns:xlink="http://www.w3.org/1999/xlink" content-type="dwc:verbatimCoordinates" xlink:type="simple">52°15'11.99"N, 161°26'48"W</named-content>, 0–2500 m, R/V <italic>Melville</italic>, cruise Antipode III, 10-ft IKMT net, 3 Aug. 1970, coll. D. C. Dockins &amp; <abbrev xmlns:xlink="http://www.w3.org/1999/xlink" content-type="institution" xlink:title="Marine Vertebrate Collection, Scripps Institution of Oceanography, La Jolla, California, U.S.A." xlink:type="simple">SIO</abbrev> party. • <named-content xmlns:xlink="http://www.w3.org/1999/xlink" content-type="dwc:institutional_code" xlink:title="Russian Academy of Sciences, Zoological Institute, Zoological Museum" xlink:href="https://scientific-collections.gbif.org/institution/f444dc20-d121-4462-8ea0-2a53df1444ad" xlink:type="simple">ZIN</named-content> 47867, 169.0 mm <abbrev xmlns:xlink="http://www.w3.org/1999/xlink" xlink:title="standard length" xlink:type="simple">SL</abbrev>, western Pacific, <named-content xmlns:xlink="http://www.w3.org/1999/xlink" content-type="dwc:verbatimCoordinates" xlink:type="simple">15°37'N, 152°02'E</named-content>, no other data. • <named-content xmlns:xlink="http://www.w3.org/1999/xlink" content-type="dwc:institutional_code" xlink:title="Zoologisches Museum Hamburg" xlink:href="https://scientific-collections.gbif.org/institution/773a0d99-3ea8-4a8b-9191-accbdb47b4d3" xlink:type="simple">ZMH</named-content>-ICH-0110459 (formerly <named-content xmlns:xlink="http://www.w3.org/1999/xlink" content-type="dwc:institutional_code" xlink:title="Institut fuer Seefischerei" xlink:href="https://scientific-collections.gbif.org/institution/bed78d6d-fb1b-4641-a3a2-48e3127c5d26" xlink:type="simple">ISH</named-content> 1573-1971), 209.7 mm <abbrev xmlns:xlink="http://www.w3.org/1999/xlink" xlink:title="standard length" xlink:type="simple">SL</abbrev>, off west Namibia, southern Atlantic, <named-content xmlns:xlink="http://www.w3.org/1999/xlink" content-type="dwc:verbatimCoordinates" xlink:type="simple">27°14'S, 2°56'E</named-content>, 1900–2000 m, 1 Apr. 1971. • <named-content xmlns:xlink="http://www.w3.org/1999/xlink" content-type="dwc:institutional_code" xlink:title="Zoologisches Museum Hamburg" xlink:href="https://scientific-collections.gbif.org/institution/773a0d99-3ea8-4a8b-9191-accbdb47b4d3" xlink:type="simple">ZMH</named-content>-ICH-0111307 (formerly <named-content xmlns:xlink="http://www.w3.org/1999/xlink" content-type="dwc:institutional_code" xlink:title="Institut fuer Seefischerei" xlink:href="https://scientific-collections.gbif.org/institution/bed78d6d-fb1b-4641-a3a2-48e3127c5d26" xlink:type="simple">ISH</named-content> 87-1973), 276.2 mm <abbrev xmlns:xlink="http://www.w3.org/1999/xlink" xlink:title="standard length" xlink:type="simple">SL</abbrev>, north Atlantic, <named-content xmlns:xlink="http://www.w3.org/1999/xlink" content-type="dwc:verbatimCoordinates" xlink:type="simple">45°18'N, 48°08'W</named-content>, 1720–1725 m, FRV <italic>Walther Herwig II</italic>, station 272/73, 13 May 1973, coll. Bohl. • <named-content xmlns:xlink="http://www.w3.org/1999/xlink" content-type="dwc:institutional_code" xlink:title="Zoologisches Museum Hamburg" xlink:href="https://scientific-collections.gbif.org/institution/773a0d99-3ea8-4a8b-9191-accbdb47b4d3" xlink:type="simple">ZMH</named-content>-ICH-0118202 (formerly <named-content xmlns:xlink="http://www.w3.org/1999/xlink" content-type="dwc:institutional_code" xlink:title="Institut fuer Seefischerei" xlink:href="https://scientific-collections.gbif.org/institution/bed78d6d-fb1b-4641-a3a2-48e3127c5d26" xlink:type="simple">ISH</named-content> 1495-1979), 49.8 mm <abbrev xmlns:xlink="http://www.w3.org/1999/xlink" xlink:title="standard length" xlink:type="simple">SL</abbrev>, <named-content xmlns:xlink="http://www.w3.org/1999/xlink" content-type="dwc:verbatimCoordinates" xlink:type="simple">28°41'N, 60°54'W</named-content>, ca 2000 m, R/V <italic>Anton Dohrn 2</italic>, station 2376/79, 1600 MT net, 20 Apr. 1979.</p></tp:treatment-sec><tp:treatment-sec sec-type="Non-types"><title>Non-types.</title><p>Five specimens, 64.8–339 mm <abbrev xmlns:xlink="http://www.w3.org/1999/xlink" xlink:title="standard length" xlink:type="simple">SL</abbrev>. • <named-content xmlns:xlink="http://www.w3.org/1999/xlink" content-type="dwc:institutional_code" xlink:title="Natural History Museum of Los Angeles County" xlink:href="https://scientific-collections.gbif.org/institution/2fc908ba-e775-49e2-bffe-6b9041c3b70f" xlink:type="simple">LACM</named-content> 30530-30, 253.8 mm <abbrev xmlns:xlink="http://www.w3.org/1999/xlink" xlink:title="standard length" xlink:type="simple">SL</abbrev>, off San Clemente Island, California, USA, northeastern Pacific, <named-content xmlns:xlink="http://www.w3.org/1999/xlink" content-type="dwc:verbatimCoordinates" xlink:type="simple">32°19'45.0"N, 117°49'07.0"W</named-content>, R/V <italic>Velero IV</italic>, 27 Jan. 1986. • <abbrev xmlns:xlink="http://www.w3.org/1999/xlink" content-type="institution" xlink:title="National Museum of Nature and Science, Zoology Department, Division of Fishes, Tsukuba, Japan" xlink:type="simple">NSMT-P</abbrev> 71816 (formerly <abbrev xmlns:xlink="http://www.w3.org/1999/xlink" content-type="institution" xlink:title="Tokai Fisheries collection" xlink:type="simple">TH</abbrev> 831159), 58.7 mm <abbrev xmlns:xlink="http://www.w3.org/1999/xlink" xlink:title="standard length" xlink:type="simple">SL</abbrev>, north Pacific, <named-content xmlns:xlink="http://www.w3.org/1999/xlink" content-type="dwc:verbatimCoordinates" xlink:type="simple">23°17'N, 149°51'E</named-content>, no other data. • <named-content xmlns:xlink="http://www.w3.org/1999/xlink" content-type="dwc:institutional_code" xlink:title="MNHN - Museum national d'Histoire naturelle" xlink:href="https://scientific-collections.gbif.org/institution/6a6ac6c5-1b8a-48db-91a2-f8661274ff80" xlink:type="simple">MNHN</named-content> 1992-0325, 64.8 mm <abbrev xmlns:xlink="http://www.w3.org/1999/xlink" xlink:title="standard length" xlink:type="simple">SL</abbrev>, off New Caledonia, <named-content xmlns:xlink="http://www.w3.org/1999/xlink" content-type="dwc:verbatimCoordinates" xlink:type="simple">22°12’S, 165°48’E</named-content>, 640 m, 29 Apr. 1971. • <abbrev xmlns:xlink="http://www.w3.org/1999/xlink" content-type="institution" xlink:title="Marine Vertebrate Collection, Scripps Institution of Oceanography, La Jolla, California, U.S.A." xlink:type="simple">SIO</abbrev> 20-23, 339 mm <abbrev xmlns:xlink="http://www.w3.org/1999/xlink" xlink:title="standard length" xlink:type="simple">SL</abbrev>, USA, northeastern Pacific, <named-content xmlns:xlink="http://www.w3.org/1999/xlink" content-type="dwc:verbatimCoordinates" xlink:type="simple">31°41'04"N, 121°15'00"W</named-content>–<named-content xmlns:xlink="http://www.w3.org/1999/xlink" content-type="dwc:verbatimCoordinates" xlink:type="simple">31°44'27"N, 121°18'15"W</named-content>, 2000–2499 m, R/V <italic>Sally Ride</italic>, cruise SR2007 SiphWeb, station 4, 10 m MOCNESS net, 26–27 Aug. 2020, coll. A. Choy et al. • <abbrev xmlns:xlink="http://www.w3.org/1999/xlink" content-type="institution" xlink:title="Marine Vertebrate Collection, Scripps Institution of Oceanography, La Jolla, California, U.S.A." xlink:type="simple">SIO</abbrev> 51-375, 69.8 mm <abbrev xmlns:xlink="http://www.w3.org/1999/xlink" xlink:title="standard length" xlink:type="simple">SL</abbrev>, north Pacific, <named-content xmlns:xlink="http://www.w3.org/1999/xlink" content-type="dwc:verbatimCoordinates" xlink:type="simple">31°54'17.99"N, 152°21'36"W</named-content>–<named-content xmlns:xlink="http://www.w3.org/1999/xlink" content-type="dwc:verbatimCoordinates" xlink:type="simple">31°36'30"N, 152°03'36"W</named-content>, 0–1700 fathoms (= 3109 m), R/V <italic>Horizon</italic>, cruise Northern Holiday, station NH-25,10-ft MWT net, 15 Sep. 1951, coll. R.L. Wisner and <abbrev xmlns:xlink="http://www.w3.org/1999/xlink" content-type="institution" xlink:title="Marine Vertebrate Collection, Scripps Institution of Oceanography, La Jolla, California, U.S.A." xlink:type="simple">SIO</abbrev>. • <abbrev xmlns:xlink="http://www.w3.org/1999/xlink" content-type="institution" xlink:title="Marine Vertebrate Collection, Scripps Institution of Oceanography, La Jolla, California, U.S.A." xlink:type="simple">SIO</abbrev> 61-47, 75.9 mm <abbrev xmlns:xlink="http://www.w3.org/1999/xlink" xlink:title="standard length" xlink:type="simple">SL</abbrev>, south Pacific, <named-content xmlns:xlink="http://www.w3.org/1999/xlink" content-type="dwc:verbatimCoordinates" xlink:type="simple">25°52'S, 155°44'W</named-content>–<named-content xmlns:xlink="http://www.w3.org/1999/xlink" content-type="dwc:verbatimCoordinates" xlink:type="simple">25°40'S, 155°34'W</named-content>, 0–2550 m, R/V <italic>Argo</italic>, cruise Monsoon Exp, station VII-24 trawl 19, 10-ft IKMT net, 15 Sep. 1951, coll. C. Russell &amp; J. Coatsworth.</p></tp:treatment-sec><tp:treatment-sec sec-type="Diagnosis"><title>Diagnosis.</title><p>A species belonging to <italic><tp:taxon-name><tp:taxon-name-part taxon-name-part-type="genus" reg="Gyrinomimus">G.</tp:taxon-name-part> <tp:taxon-name-part taxon-name-part-type="species" reg="bruuni">bruuni</tp:taxon-name-part></tp:taxon-name></italic> species group and differs from all congeners in having: no distinct spines on the dorsal and ventral arms of the lateral-line scales that protrude from skin; cavernous tissue present around anus and extending to base of anal-fin rays 6–21; filaments on fourth gill arch well developed, its length 50.0–92.1% filament on first arch; anal lappets 4–9 with the last over base of anal-fin ray 8–15 and with scales; vertebrae 35–38 + 18–20 = 54–58; GRIII 0 + 1 + 1; dorsal-fin rays 19–21; anal-fin rays 18–21; lateral-line pores 19–25; lateral-line scales 18–24; and copular tooth plate moderately long and broad, greatest width 2.5–3.1 in length.</p></tp:treatment-sec><tp:treatment-sec sec-type="Description"><title>Description.</title><p>Meristic and morphometric characters are provided in Tables <xref ref-type="table" rid="T1">1</xref>, <xref ref-type="table" rid="T3">3</xref>. Data of holotype are provided first, followed by that of paratypes in parentheses whenever available. Dorsal-fin rays 19 (19–21); pectoral-fin rays 16/16 (16–21/15–19); anal-fin rays 19 (18–21); principal caudal-fin rays 8 + 8 (7–8 + 7–8). GRI 1 + 1 + 2 (1 + 1 + 2–3); GRII 1 + 1 + 2 (0–1 + 1 + 2–4); GRIII 0 + 1 + 1 (0 + 1 + 1); medial GRI 0 (0). Lateral-line pores 23/22 (19–25/19–22); lateral-line scales 20/19 (18–24/18–21). Anal lappets 7/7 (4–9/4–8), with scales. Head pores (Fig. <xref ref-type="fig" rid="F8">8</xref>): <abbrev xmlns:xlink="http://www.w3.org/1999/xlink" xlink:title="mandibular pores" xlink:type="simple">MD</abbrev> 9 (8–11); <abbrev xmlns:xlink="http://www.w3.org/1999/xlink" xlink:title="preopercular pores" xlink:type="simple">POP</abbrev> 5 (3–5); <abbrev xmlns:xlink="http://www.w3.org/1999/xlink" xlink:title="infraorbital pores" xlink:type="simple">IO</abbrev> 8 + 2 = 10; <abbrev xmlns:xlink="http://www.w3.org/1999/xlink" xlink:title="supraorbital pores" xlink:type="simple">SO</abbrev> 8 (7–8); M 4 (3–4); <abbrev xmlns:xlink="http://www.w3.org/1999/xlink" xlink:title="supratemporal pores" xlink:type="simple">ST</abbrev> 1. Vertebrae 38 + 18 = 56 (35–38 + 18–20 = 54–58; <italic>n</italic> = 14).</p><p>Body rather slender and compressed, depth at pectoral-fin base 3.7 (3.6–6.2) in <abbrev xmlns:xlink="http://www.w3.org/1999/xlink" xlink:title="standard length" xlink:type="simple">SL</abbrev>. Head moderate and slightly compressed, length 3.4 (2.8–3.8) in <abbrev xmlns:xlink="http://www.w3.org/1999/xlink" xlink:title="standard length" xlink:type="simple">SL</abbrev>. Dorsum and abdomen with distinct central ridge. Nostrils similar to head lateral-line pores, closer to tip of snout than eye; anterior nostril slightly smaller than posterior one; both nostrils oval; nasal organ mostly in anterior nostril. Eye tiny, diameter 27.2 (12.5–37.9) in <abbrev xmlns:xlink="http://www.w3.org/1999/xlink" xlink:title="head length" xlink:type="simple">HL</abbrev>. Interorbital broadly concave, without distinct pits (convex in smaller specimens); anterolateral projection of frontal above or posterior to eye. Caudal peduncle rather short and deep, length and depth 3.4 (2.8–4.7) and 4.2 (4.1–6.5) in <abbrev xmlns:xlink="http://www.w3.org/1999/xlink" xlink:title="head length" xlink:type="simple">HL</abbrev>, respectively. Cavernous tissue (Fig. <xref ref-type="fig" rid="F10">10</xref>) surrounding anus and extending to base of last ana-fin ray (base of 6<sup>th</sup> to last anal-fin ray), and sometimes onto anal lappets; present on mouth roof, esophagus, and body wall behind fourth gill arch. Anal lappets well developed (Fig. <xref ref-type="fig" rid="F10">10</xref>), along anal-fin base, last above base of anal-fin ray 16 (7–15); scales present on anal lappets.</p><p>Mouth enormous and oblique; upper-jaw length 1.1 (1.1–1.2) in <abbrev xmlns:xlink="http://www.w3.org/1999/xlink" xlink:title="head length" xlink:type="simple">HL</abbrev>; lower jaw with two posterior spines, with ventral spine blunt and lateral spine rather stout, double tipped, and covered under skin. Jaw teeth elongated, in distinct longitudinal rows; inner row of teeth largest; premaxillary and dentary symphyses edentate. Upper jaw with 7 (3–7) rows of teeth anteriorly, its number slightly decreases posteriorly or number unchanged, with 5 (2–6) rows posteriorly. Lower-jaw teeth similar to those of upper jaw, with 10 (3–9) rows anteriorly and 7 (2–7) rows posteriorly. Vomerine, palatine, and ectopterygoid teeth similar in shape to jaw teeth. Vomerine tooth patch domed, with 8 (2–10) rows of teeth. Palatine tooth patch beginning at level of middle of vomer, with 7 (2–11) rows of teeth; its anterior end anterior to level of eye. Ectopterygoid tooth patch broad, with ~ 13 (2–18) teeth rows and nearly attached to palatine tooth patch; its origin anterior to posterior end of palatine, extending posteriorly beyond rictus and before end of premaxilla. Copular tooth patch (Fig. <xref ref-type="fig" rid="F9">9C</xref>) teardrop shaped, rather oval in smaller specimens; its anterior margin rounded or slightly pointed, with slightly concave at middle and slightly widens posteriorly; its length and width 4.0 (3.2–5.2) and 10.0 (8.6–14.6) in <abbrev xmlns:xlink="http://www.w3.org/1999/xlink" xlink:title="head length" xlink:type="simple">HL</abbrev>, respectively; length/width ratio 2.5 (2.5–3.1).</p><p>Free gill arches 3, with rather long slit behind ventral arm of third arch near angle, extending approx. entire length (~ 60% to entire) of filaments-bearing part of ventral arm; dorsal arm of arch I 1/3 (1/3–1/2) free; dorsal arm of arch II 1/3 (1/3–1/2) free. Gill filaments of all arches moderately long and well developed; length of filaments on arch IV 62.4 (50.0–92.1)% length of filaments on arch I. Gill rakers forming plates on lateral face of outer three arches; none on medial face of all arches. Anterior margin of anteriormost hypobranchial tooth plate of first arch posterior to anterior margin of copular tooth plate. Two dorsal pharyngeal tooth plates, both domed and slightly oval; no ventral pharyngeal tooth plate.</p><p>Lateral-line pores large, anterior pores almost as wide as canal, becoming smaller posteriorly, to ~ 1/4 or 1/5 of canal length. Lateral line with small flap anterior to pores on posterior portion (two specimens without flaps); keels present between pores on posterior portion of body (four specimens without keels). Zero to two papillae on both anterior and posterior margins of pores. Vertical row of ~ 3–6 (damaged in holotype) papillae on base of caudal fin. Dorsal accessory line of neuromasts beginning slightly before level of upper limit of gill opening, with 16 (17–38) papillae scattered on dorsum and onto mid-dorsal keel. Lateral-line scales with none or one spine on dorsal and ventral arms of the lateral-line scales and not penetrate skin of lateral-line canal.</p><p>Lateral-line system of head well developed. Head with numerous scattered papillate superficial neuromasts, 16 (11–22) papillae on tip of snout between midline and first supraorbital pore; 0 (0–1) papillae above anterior nostril; 4 (3–6) papillae posteroventral to anterior nostril; 4 (1–7) papillae dorsal to first infraorbital pore; 1 (0–1) papillae dorsal to second and third infraorbital pores; 17 (13– 26) papillae dorsal to first main-canal pore; 1 (0–1) papillae medial to supratemporal pore; 9 (4–9) papillae anterior to preopercular pores; 1–5 (damaged in holotype) papillae on opercle; ~ 9–18 (damaged in holotype) papillae scattered above mandibular pores, becoming denser posteriorly.</p><p>Dorsal and anal fins far back on body, with dorsal-fin origin slightly anterior to that of anal fin; their tips pointed posteriorly. Dorsal fin with ~ 9<sup>th</sup>–17<sup>th</sup> (<italic>n</italic> = 3; fin rays damaged in most specimens) rays branched, others unbranched. Anal fin with middle ~ 8<sup>th</sup>–18<sup>th</sup> (<italic>n</italic> = 3; fin rays damaged in most specimens) rays branched, others unbranched. Dorsal- and anal-fin rays branched at tip, and becoming proximally as growth. Pectoral fin low, broad-based, directed posterodorsally, and rather short, length 4.7 (3.4–5.7) in <abbrev xmlns:xlink="http://www.w3.org/1999/xlink" xlink:title="head length" xlink:type="simple">HL</abbrev>; middle rays longest; all rays simple. Subpectoral organ only discernable in <abbrev xmlns:xlink="http://www.w3.org/1999/xlink" content-type="institution" xlink:title="Marine Vertebrate Collection, Scripps Institution of Oceanography, La Jolla, California, U.S.A." xlink:type="simple">SIO</abbrev> 70-302, <named-content xmlns:xlink="http://www.w3.org/1999/xlink" content-type="dwc:institutional_code" xlink:title="Natural History Museum of Los Angeles County" xlink:href="https://scientific-collections.gbif.org/institution/2fc908ba-e775-49e2-bffe-6b9041c3b70f" xlink:type="simple">LACM</named-content> 31104-2, and 1 of <named-content xmlns:xlink="http://www.w3.org/1999/xlink" content-type="dwc:institutional_code" xlink:title="Natural History Museum of Los Angeles County" xlink:href="https://scientific-collections.gbif.org/institution/2fc908ba-e775-49e2-bffe-6b9041c3b70f" xlink:type="simple">LACM</named-content> 30037-11, 97.0 mm <abbrev xmlns:xlink="http://www.w3.org/1999/xlink" xlink:title="standard length" xlink:type="simple">SL</abbrev>.</p></tp:treatment-sec><tp:treatment-sec sec-type="Coloration"><title>Coloration.</title><p>When fresh (<xref ref-type="bibr" rid="B16">Misawa et al. 2024</xref>, fig. 4), body and all fins uniformly black, with exposed fin rays and teeth transparent. When preserved (Fig. <xref ref-type="fig" rid="F7">7</xref>), body brown to pale. Gill arches, rakers and filaments, and inner face of operculum pale. Teeth transparent. Peritoneum and stomach black. Esophagus and mouth roof with dark marble patterns. Abdomen with dark reticulated pattern.</p></tp:treatment-sec><tp:treatment-sec sec-type="Distribution"><title>Distribution.</title><p>Currently known from specimens collected in the Pacific and Atlantic Oceans between 26°S and 53°N.</p></tp:treatment-sec><tp:treatment-sec sec-type="Etymology"><title>Etymology.</title><p>We are pleased to name this species after the late Dr. John R. Paxton, Australian Museum, for his great contributions to our knowledge of cetomimids, and establishing the foundation of this study.</p></tp:treatment-sec><tp:treatment-sec><!--Section generated to contain objects referenced in tp:taxon-treatment.--><table-wrap id="T1" position="float" orientation="portrait"><label>Table 1.</label><caption><p>Meristic characters of <italic><tp:taxon-name><tp:taxon-name-part taxon-name-part-type="genus" reg="Gyrinomimus">Gyrinomimus</tp:taxon-name-part> <tp:taxon-name-part taxon-name-part-type="species" reg="bruuni">bruuni</tp:taxon-name-part></tp:taxon-name></italic> species group. Paired characters are presented as left/right whenever available. Abbreviations: HT, holotype; NT, non-types; PT, paratypes.</p></caption><table><tbody><tr><th rowspan="3" colspan="1"/><th rowspan="1" colspan="1"><italic><tp:taxon-name><tp:taxon-name-part taxon-name-part-type="genus" reg="Gyrinomimus">G.</tp:taxon-name-part> <tp:taxon-name-part taxon-name-part-type="species" reg="alepis">alepis</tp:taxon-name-part></tp:taxon-name></italic> sp. nov.</th><th rowspan="1" colspan="1">
                      <italic>
                        <tp:taxon-name><tp:taxon-name-part taxon-name-part-type="genus" reg="Gyrinomimus">G.</tp:taxon-name-part> <tp:taxon-name-part taxon-name-part-type="species" reg="andriashevi">andriashevi</tp:taxon-name-part></tp:taxon-name>
                      </italic>
                    </th><th rowspan="1" colspan="2"><italic><tp:taxon-name><tp:taxon-name-part taxon-name-part-type="genus" reg="Gyrinomimus">G.</tp:taxon-name-part> <tp:taxon-name-part taxon-name-part-type="species" reg="amaokai">amaokai</tp:taxon-name-part></tp:taxon-name></italic> sp. nov.</th><th rowspan="1" colspan="2"><italic><tp:taxon-name><tp:taxon-name-part taxon-name-part-type="genus" reg="Gyrinomimus">G.</tp:taxon-name-part> <tp:taxon-name-part taxon-name-part-type="species" reg="johnpaxtoni">johnpaxtoni</tp:taxon-name-part></tp:taxon-name></italic> sp. nov.</th><th rowspan="1" colspan="2">
                      <italic>
                        <tp:taxon-name><tp:taxon-name-part taxon-name-part-type="genus" reg="Gyrinomimus">G.</tp:taxon-name-part> <tp:taxon-name-part taxon-name-part-type="species" reg="bruuni">bruuni</tp:taxon-name-part></tp:taxon-name>
                      </italic>
                    </th></tr><tr><th rowspan="1" colspan="1">This study</th><th rowspan="1" colspan="1">
                      <xref ref-type="bibr" rid="B23">Paxton and Gon 1990</xref>
                    </th><th rowspan="1" colspan="2">This study</th><th rowspan="1" colspan="2">This study</th><th rowspan="1" colspan="2">This study</th></tr><tr><th rowspan="1" colspan="1">HT</th><th rowspan="1" colspan="1">HT</th><th rowspan="1" colspan="1">HT</th><th rowspan="1" colspan="1">PT (<italic>n</italic> = 6)</th><th rowspan="1" colspan="1">HT</th><th rowspan="1" colspan="1">PT (<italic>n</italic> = 15)</th><th rowspan="1" colspan="1">HT</th><th rowspan="1" colspan="1">NT (<italic>n</italic> = 6)</th></tr><tr><td rowspan="1" colspan="1">Dorsal-fin rays</td><td rowspan="1" colspan="1">15</td><td rowspan="1" colspan="1">14</td><td rowspan="1" colspan="1">19</td><td rowspan="1" colspan="1">17–21</td><td rowspan="1" colspan="1">19</td><td rowspan="1" colspan="1">19–21</td><td rowspan="1" colspan="1">20</td><td rowspan="1" colspan="1">17–20</td></tr><tr><td rowspan="1" colspan="1">Pectoral-fin rays</td><td rowspan="1" colspan="1">17/17</td><td rowspan="1" colspan="1">ca 19</td><td rowspan="1" colspan="1">16/16</td><td rowspan="1" colspan="1">17–22/17–21</td><td rowspan="1" colspan="1">16/16</td><td rowspan="1" colspan="1">16–21/15–19</td><td rowspan="1" colspan="1">18/18</td><td rowspan="1" colspan="1">18–21/19–20</td></tr><tr><td rowspan="1" colspan="1">Anal-fin rays</td><td rowspan="1" colspan="1">15</td><td rowspan="1" colspan="1">14</td><td rowspan="1" colspan="1">19</td><td rowspan="1" colspan="1">17–20</td><td rowspan="1" colspan="1">19</td><td rowspan="1" colspan="1">18–21</td><td rowspan="1" colspan="1">20</td><td rowspan="1" colspan="1">17–20</td></tr><tr><td rowspan="1" colspan="1">Principal caudal-fin rays</td><td rowspan="1" colspan="1">8 + 8</td><td rowspan="1" colspan="1">–</td><td rowspan="1" colspan="1">8 + 8</td><td rowspan="1" colspan="1">7–8 + 7–8</td><td rowspan="1" colspan="1">8 + 8</td><td rowspan="1" colspan="1">7–8 + 7–8</td><td rowspan="1" colspan="1">8 + 8</td><td rowspan="1" colspan="1">7–8 + 7–8</td></tr><tr><td rowspan="1" colspan="1">Vertebrae</td><td rowspan="1" colspan="1">36 + 18 = 54</td><td rowspan="1" colspan="1">58 (total)</td><td rowspan="1" colspan="1">34 + 19 = 53</td><td rowspan="1" colspan="1">32–34 + 17–20 = 51–53</td><td rowspan="1" colspan="1">38 + 18 = 56</td><td rowspan="1" colspan="1">35–38 + 18–20 = 54–58 (<italic>n</italic> = 14)</td><td rowspan="1" colspan="1">35 + 19 = 54</td><td rowspan="1" colspan="1">35–38 + 18–20 = 54–58</td></tr><tr><td rowspan="1" colspan="1">Lateral-line scales</td><td rowspan="1" colspan="1">16/16</td><td rowspan="1" colspan="1">ca 16</td><td rowspan="1" colspan="1">20/19</td><td rowspan="1" colspan="1">18–22/17–19</td><td rowspan="1" colspan="1">23/22</td><td rowspan="1" colspan="1">18–24/18–21</td><td rowspan="1" colspan="1">19/ca 19</td><td rowspan="1" colspan="1">18–21/17–19</td></tr><tr><td rowspan="1" colspan="1">Lateral-line pores</td><td rowspan="1" colspan="1">17/17</td><td rowspan="1" colspan="1">ca 17</td><td rowspan="1" colspan="1">21/20</td><td rowspan="1" colspan="1">19–22/18–20</td><td rowspan="1" colspan="1">24/23</td><td rowspan="1" colspan="1">19–25/19–22</td><td rowspan="1" colspan="1">20/ca 20</td><td rowspan="1" colspan="1">19–22/18–20</td></tr><tr><td rowspan="1" colspan="1">GRI</td><td rowspan="1" colspan="1">2 + 1 + 8</td><td rowspan="1" colspan="1">1 + 1 + 2–3</td><td rowspan="1" colspan="1">1 + 1 + 2</td><td rowspan="1" colspan="1">1–3 + 1 + 2–4</td><td rowspan="1" colspan="1">1 + 1 + 2</td><td rowspan="1" colspan="1">1 + 1 + 2–3</td><td rowspan="1" colspan="1">1 + 1 + 4</td><td rowspan="1" colspan="1">1–2 + 1 + 2–4</td></tr><tr><td rowspan="1" colspan="1">GRII</td><td rowspan="1" colspan="1">1 + 1 + 3</td><td rowspan="1" colspan="1">–</td><td rowspan="1" colspan="1">1 + 1 + 2</td><td rowspan="1" colspan="1">1 + 1 + 2–4</td><td rowspan="1" colspan="1">1 + 1 + 2</td><td rowspan="1" colspan="1">1 + 1 + 2–4</td><td rowspan="1" colspan="1">1 + 1 + 4</td><td rowspan="1" colspan="1">0–1 + 1 + 2–4</td></tr><tr><td rowspan="1" colspan="1">GRIII</td><td rowspan="1" colspan="1">0 + 1 + 1</td><td rowspan="1" colspan="1">–</td><td rowspan="1" colspan="1">1 + 1 + 1</td><td rowspan="1" colspan="1">1 + 1 + 1</td><td rowspan="1" colspan="1">0 + 1 + 1</td><td rowspan="1" colspan="1">0 + 1 + 1</td><td rowspan="1" colspan="1">0 + 1 + 2</td><td rowspan="1" colspan="1">0–1 + 1 + 1–2</td></tr><tr><td rowspan="1" colspan="1">Medial GRI</td><td rowspan="1" colspan="1">4</td><td rowspan="1" colspan="1">0</td><td rowspan="1" colspan="1">0</td><td rowspan="1" colspan="1">0</td><td rowspan="1" colspan="1">0</td><td rowspan="1" colspan="1">0</td><td rowspan="1" colspan="1">0</td><td rowspan="1" colspan="1">0</td></tr><tr><td rowspan="1" colspan="1">Anal lappet</td><td rowspan="1" colspan="1">9/10</td><td rowspan="1" colspan="1">N/A</td><td rowspan="1" colspan="1">8/8</td><td rowspan="1" colspan="1">8–14/11–14</td><td rowspan="1" colspan="1">7/7</td><td rowspan="1" colspan="1">4–9/4–8</td><td rowspan="1" colspan="1">6/6</td><td rowspan="1" colspan="1">2–3/3–4</td></tr><tr><td rowspan="1" colspan="9">Head pores</td></tr><tr><td rowspan="1" colspan="1">Mandibular</td><td rowspan="1" colspan="1">6</td><td rowspan="1" colspan="1">ca 7</td><td rowspan="1" colspan="1">9</td><td rowspan="1" colspan="1">8–9</td><td rowspan="1" colspan="1">9</td><td rowspan="1" colspan="1">8–11</td><td rowspan="1" colspan="1">9</td><td rowspan="1" colspan="1">8–9</td></tr><tr><td rowspan="1" colspan="1">Preopercle</td><td rowspan="1" colspan="1">4</td><td rowspan="1" colspan="1">ca 3</td><td rowspan="1" colspan="1">5</td><td rowspan="1" colspan="1">5</td><td rowspan="1" colspan="1">5</td><td rowspan="1" colspan="1">3–5</td><td rowspan="1" colspan="1">ca 4</td><td rowspan="1" colspan="1">3–5</td></tr><tr><td rowspan="1" colspan="1">Infraorbital</td><td rowspan="1" colspan="1">7 + 2</td><td rowspan="1" colspan="1">7 + 2</td><td rowspan="1" colspan="1">7 + 2</td><td rowspan="1" colspan="1">7 + 2 (rarely 8 + 2)</td><td rowspan="1" colspan="1">8 + 2</td><td rowspan="1" colspan="1">8 + 2</td><td rowspan="1" colspan="1">8 + 2</td><td rowspan="1" colspan="1">8 + 2 (rarely 7 + 2)</td></tr><tr><td rowspan="1" colspan="1">Supraorbital</td><td rowspan="1" colspan="1">8</td><td rowspan="1" colspan="1">6</td><td rowspan="1" colspan="1">7</td><td rowspan="1" colspan="1">7–8</td><td rowspan="1" colspan="1">8</td><td rowspan="1" colspan="1">7–8</td><td rowspan="1" colspan="1">8</td><td rowspan="1" colspan="1">7–8</td></tr><tr><td rowspan="1" colspan="1">Main canal</td><td rowspan="1" colspan="1">3</td><td rowspan="1" colspan="1">3–4</td><td rowspan="1" colspan="1">3</td><td rowspan="1" colspan="1">3–4</td><td rowspan="1" colspan="1">4</td><td rowspan="1" colspan="1">3–4</td><td rowspan="1" colspan="1">4</td><td rowspan="1" colspan="1">2–4</td></tr><tr><td rowspan="1" colspan="1">Supratemporal</td><td rowspan="1" colspan="1">1</td><td rowspan="1" colspan="1">1</td><td rowspan="1" colspan="1">1</td><td rowspan="1" colspan="1">1</td><td rowspan="1" colspan="1">1</td><td rowspan="1" colspan="1">1</td><td rowspan="1" colspan="1">1</td><td rowspan="1" colspan="1">1</td></tr></tbody></table></table-wrap><table-wrap id="T3" position="float" orientation="portrait"><label>Table 3.</label><caption><p>Morphometric characters of <italic><tp:taxon-name><tp:taxon-name-part taxon-name-part-type="genus" reg="Gyrinomimus">Gyrinomimus</tp:taxon-name-part> <tp:taxon-name-part taxon-name-part-type="species" reg="amaokai">amaokai</tp:taxon-name-part></tp:taxon-name></italic> sp. nov., <italic><tp:taxon-name><tp:taxon-name-part taxon-name-part-type="genus" reg="Gyrinomimus">G.</tp:taxon-name-part> <tp:taxon-name-part taxon-name-part-type="species" reg="johnpaxtoni">johnpaxtoni</tp:taxon-name-part></tp:taxon-name></italic> sp. nov., and <italic><tp:taxon-name><tp:taxon-name-part taxon-name-part-type="genus" reg="Gyrinomimus">G.</tp:taxon-name-part> <tp:taxon-name-part taxon-name-part-type="species" reg="bruuni">bruuni</tp:taxon-name-part></tp:taxon-name></italic> Rofen, 1959. Abbreviations: A, anal-fin; D, dorsal-fin; HT, holotype; NT, non-types; P, pectoral-fin; PT, paratypes; SD, standard deviation.</p></caption><table><tbody><tr><th rowspan="4" colspan="1"/><th rowspan="1" colspan="3"><italic><tp:taxon-name><tp:taxon-name-part taxon-name-part-type="genus" reg="Gyrinomimus">G.</tp:taxon-name-part> <tp:taxon-name-part taxon-name-part-type="species" reg="amaokai">amaokai</tp:taxon-name-part></tp:taxon-name></italic> sp. nov.</th><th rowspan="1" colspan="3"><italic><tp:taxon-name><tp:taxon-name-part taxon-name-part-type="genus" reg="Gyrinomimus">G.</tp:taxon-name-part> <tp:taxon-name-part taxon-name-part-type="species" reg="johnpaxtoni">johnpaxtoni</tp:taxon-name-part></tp:taxon-name></italic> sp. nov.</th><th rowspan="1" colspan="3">
                      <italic>
                        <tp:taxon-name><tp:taxon-name-part taxon-name-part-type="genus" reg="Gyrinomimus">G.</tp:taxon-name-part> <tp:taxon-name-part taxon-name-part-type="species" reg="bruuni">bruuni</tp:taxon-name-part></tp:taxon-name>
                      </italic>
                    </th></tr><tr><th rowspan="1" colspan="3">This study</th><th rowspan="1" colspan="3">This study</th><th rowspan="1" colspan="3">This study</th></tr><tr><th rowspan="1" colspan="1">HT</th><th rowspan="1" colspan="2">PT (<italic>n</italic> = 6)</th><th rowspan="1" colspan="1">HT</th><th rowspan="1" colspan="2">PT (<italic>n</italic> = 15)</th><th rowspan="1" colspan="1">HT</th><th rowspan="1" colspan="2">NT (<italic>n</italic> = 6)</th></tr><tr><th rowspan="1" colspan="1"/><th rowspan="1" colspan="1">Mean (range)</th><th rowspan="1" colspan="1">SD</th><th rowspan="1" colspan="1"/><th rowspan="1" colspan="1">Mean (range)</th><th rowspan="1" colspan="1">SD</th><th rowspan="1" colspan="1"/><th rowspan="1" colspan="1">Mean (range)</th><th rowspan="1" colspan="1">SD</th></tr><tr><td rowspan="1" colspan="1"><abbrev xmlns:xlink="http://www.w3.org/1999/xlink" xlink:title="standard length" xlink:type="simple">SL</abbrev> (mm)</td><td rowspan="1" colspan="1">386</td><td rowspan="1" colspan="1">89.0–365</td><td rowspan="1" colspan="1"/><td rowspan="1" colspan="1">194.2</td><td rowspan="1" colspan="1">49.8–376</td><td rowspan="1" colspan="1"/><td rowspan="1" colspan="1">83.5</td><td rowspan="1" colspan="1">85.4–192.1</td><td rowspan="1" colspan="1"/></tr><tr><td rowspan="1" colspan="10">% <abbrev xmlns:xlink="http://www.w3.org/1999/xlink" xlink:title="standard length" xlink:type="simple">SL</abbrev></td></tr><tr><td rowspan="1" colspan="1">
                      <abbrev xmlns:xlink="http://www.w3.org/1999/xlink" xlink:title="head length" xlink:type="simple">HL</abbrev>
                    </td><td rowspan="1" colspan="1">27.4</td><td rowspan="1" colspan="1">28.0 (22.9–32.7)</td><td rowspan="1" colspan="1">3.3</td><td rowspan="1" colspan="1">29.4</td><td rowspan="1" colspan="1">30.8 (26.2–36.1)</td><td rowspan="1" colspan="1">2.9</td><td rowspan="1" colspan="1">31.6</td><td rowspan="1" colspan="1">30.5 (29.3–32.3)</td><td rowspan="1" colspan="1">1.3</td></tr><tr><td rowspan="1" colspan="1">Head width</td><td rowspan="1" colspan="1">8.0</td><td rowspan="1" colspan="1">9.3 (8.1–10.5)</td><td rowspan="1" colspan="1">0.9</td><td rowspan="1" colspan="1">10.4</td><td rowspan="1" colspan="1">9.6 (8.1–12.0)</td><td rowspan="1" colspan="1">1.0</td><td rowspan="1" colspan="1">10.5</td><td rowspan="1" colspan="1">9.7 (8.6–10.7)</td><td rowspan="1" colspan="1">0.9</td></tr><tr><td rowspan="1" colspan="1">Eye diameter</td><td rowspan="1" colspan="1">0.8</td><td rowspan="1" colspan="1">0.9 (0.5–1.2)</td><td rowspan="1" colspan="1">0.3</td><td rowspan="1" colspan="1">1.1</td><td rowspan="1" colspan="1">1.4 (0.7–2.3)</td><td rowspan="1" colspan="1">0.5</td><td rowspan="1" colspan="1">1.6</td><td rowspan="1" colspan="1">1.4 (1.1–1.8)</td><td rowspan="1" colspan="1">0.3</td></tr><tr><td rowspan="1" colspan="1">Snout length</td><td rowspan="1" colspan="1">8.3</td><td rowspan="1" colspan="1">9.4 (7.9–10.9)</td><td rowspan="1" colspan="1">1.1</td><td rowspan="1" colspan="1">10.1</td><td rowspan="1" colspan="1">10.8 (8.7–13.2)</td><td rowspan="1" colspan="1">1.3</td><td rowspan="1" colspan="1">10.9</td><td rowspan="1" colspan="1">11.4 (8.9–12.9)</td><td rowspan="1" colspan="1">1.4</td></tr><tr><td rowspan="1" colspan="1">Upper-jaw length</td><td rowspan="1" colspan="1">24.1</td><td rowspan="1" colspan="1">25.6 (23.4–27.8)</td><td rowspan="1" colspan="1">1.8</td><td rowspan="1" colspan="1">25.9</td><td rowspan="1" colspan="1">27.4 (24.2–32.1)</td><td rowspan="1" colspan="1">2.3</td><td rowspan="1" colspan="1">28.6</td><td rowspan="1" colspan="1">26.9 (25.6–28.3)</td><td rowspan="1" colspan="1">1.0</td></tr><tr><td rowspan="1" colspan="1">Lower-jaw length</td><td rowspan="1" colspan="1">23.5</td><td rowspan="1" colspan="1">24.6 (22.8–25.5)</td><td rowspan="1" colspan="1">1.2</td><td rowspan="1" colspan="1">25.4</td><td rowspan="1" colspan="1">26.7 (22.9–30.2)</td><td rowspan="1" colspan="1">2.2</td><td rowspan="1" colspan="1">25.6</td><td rowspan="1" colspan="1">26.5 (25.5–27.8)</td><td rowspan="1" colspan="1">0.8</td></tr><tr><td rowspan="1" colspan="1">Posterior premaxilla to opercular margin</td><td rowspan="1" colspan="1">4.4</td><td rowspan="1" colspan="1">4.6 (3.8–6.0)</td><td rowspan="1" colspan="1">0.9</td><td rowspan="1" colspan="1">4.1</td><td rowspan="1" colspan="1">4.8 (2.5–7.5)</td><td rowspan="1" colspan="1">1.4</td><td rowspan="1" colspan="1">3.1</td><td rowspan="1" colspan="1">4.4 (3.6–5.6)</td><td rowspan="1" colspan="1">1.1</td></tr><tr><td rowspan="1" colspan="1">Body depth</td><td rowspan="1" colspan="1">30.5</td><td rowspan="1" colspan="1">23.0 (20.4–25.7)</td><td rowspan="1" colspan="1">1.9</td><td rowspan="1" colspan="1">26.8</td><td rowspan="1" colspan="1">22.3 (16.2–28.0)</td><td rowspan="1" colspan="1">3.6</td><td rowspan="1" colspan="1">21.8</td><td rowspan="1" colspan="1">20.8 (17.3–22.4)</td><td rowspan="1" colspan="1">2.2</td></tr><tr><td rowspan="1" colspan="1">Anus to anal-fin origin</td><td rowspan="1" colspan="1">1.5</td><td rowspan="1" colspan="1">1.8 (1.3–2.5)</td><td rowspan="1" colspan="1">0.4</td><td rowspan="1" colspan="1">1.6</td><td rowspan="1" colspan="1">1.5 (0.6–2.7)</td><td rowspan="1" colspan="1">0.6</td><td rowspan="1" colspan="1">1.1</td><td rowspan="1" colspan="1">1.2 (0.9–1.3)</td><td rowspan="1" colspan="1">0.2</td></tr><tr><td rowspan="1" colspan="1">D–A</td><td rowspan="1" colspan="1">16.5</td><td rowspan="1" colspan="1">13.8 (12.2–17.3)</td><td rowspan="1" colspan="1">1.9</td><td rowspan="1" colspan="1">17.1</td><td rowspan="1" colspan="1">12.9 (9.3–18.4)</td><td rowspan="1" colspan="1">2.6</td><td rowspan="1" colspan="1">14.7</td><td rowspan="1" colspan="1">13.4 (12.0–14.4)</td><td rowspan="1" colspan="1">1.0</td></tr><tr><td rowspan="1" colspan="1">Predorsal length</td><td rowspan="1" colspan="1">70.1</td><td rowspan="1" colspan="1">69.9 (64.4–72.4)</td><td rowspan="1" colspan="1">3.0</td><td rowspan="1" colspan="1">75.9</td><td rowspan="1" colspan="1">73.1 (68.4–76.1)</td><td rowspan="1" colspan="1">2.0</td><td rowspan="1" colspan="1">73.7</td><td rowspan="1" colspan="1">72.3 (68.8–75.8)</td><td rowspan="1" colspan="1">2.3</td></tr><tr><td rowspan="1" colspan="1">Prepectoral length</td><td rowspan="1" colspan="1">27.7</td><td rowspan="1" colspan="1">30.9 (27.0–37.1)</td><td rowspan="1" colspan="1">3.7</td><td rowspan="1" colspan="1">31.2</td><td rowspan="1" colspan="1">31.1 (24.5–35.9)</td><td rowspan="1" colspan="1">3.3</td><td rowspan="1" colspan="1">32.9</td><td rowspan="1" colspan="1">31.1 (27.6–34.0)</td><td rowspan="1" colspan="1">2.4</td></tr><tr><td rowspan="1" colspan="1">Preanal length</td><td rowspan="1" colspan="1">71.3</td><td rowspan="1" colspan="1">71.3 (68.9–74.1)</td><td rowspan="1" colspan="1">1.7</td><td rowspan="1" colspan="1">76.5</td><td rowspan="1" colspan="1">73.7 (69.8–77.1)</td><td rowspan="1" colspan="1">2.3</td><td rowspan="1" colspan="1">77.4</td><td rowspan="1" colspan="1">74.9 (70.9–78.6)</td><td rowspan="1" colspan="1">2.6</td></tr><tr><td rowspan="1" colspan="1">D base</td><td rowspan="1" colspan="1">15.7</td><td rowspan="1" colspan="1">17.1 (15.2–19.9)</td><td rowspan="1" colspan="1">1.7</td><td rowspan="1" colspan="1">18.1</td><td rowspan="1" colspan="1">16.9 (13.2–19.6)</td><td rowspan="1" colspan="1">1.7</td><td rowspan="1" colspan="1">16.5</td><td rowspan="1" colspan="1">17.3 (15.3–19.4)</td><td rowspan="1" colspan="1">1.8</td></tr><tr><td rowspan="1" colspan="1">A base</td><td rowspan="1" colspan="1">16.3</td><td rowspan="1" colspan="1">16.7 (14.5–17.8)</td><td rowspan="1" colspan="1">1.2</td><td rowspan="1" colspan="1">17.2</td><td rowspan="1" colspan="1">16.1 (14.0–18.4)</td><td rowspan="1" colspan="1">1.2</td><td rowspan="1" colspan="1">15.2</td><td rowspan="1" colspan="1">15.3 (13.9–18.4)</td><td rowspan="1" colspan="1">1.7</td></tr><tr><td rowspan="1" colspan="1">P length</td><td rowspan="1" colspan="1">7.3</td><td rowspan="1" colspan="1">6.6 (5.8–7.3)</td><td rowspan="1" colspan="1">0.6</td><td rowspan="1" colspan="1">6.2</td><td rowspan="1" colspan="1">7.2 (6.3–8.9)</td><td rowspan="1" colspan="1">0.8</td><td rowspan="1" colspan="1">9.5</td><td rowspan="1" colspan="1">7.0 (5.7–8.7)</td><td rowspan="1" colspan="1">1.5</td></tr><tr><td rowspan="1" colspan="1">Caudal-peduncle depth</td><td rowspan="1" colspan="1">6.3</td><td rowspan="1" colspan="1">5.8 (5.3–6.4)</td><td rowspan="1" colspan="1">0.4</td><td rowspan="1" colspan="1">6.9</td><td rowspan="1" colspan="1">5.7 (4.3–7.0)</td><td rowspan="1" colspan="1">0.7</td><td rowspan="1" colspan="1">5.5</td><td rowspan="1" colspan="1">5.2 (4.4–5.6)</td><td rowspan="1" colspan="1">0.6</td></tr><tr><td rowspan="1" colspan="1">Caudal-peduncle length</td><td rowspan="1" colspan="1">13.0</td><td rowspan="1" colspan="1">12.0 (11.0–12.8)</td><td rowspan="1" colspan="1">0.8</td><td rowspan="1" colspan="1">8.6</td><td rowspan="1" colspan="1">9.0 (7.1–10.8)</td><td rowspan="1" colspan="1">1.1</td><td rowspan="1" colspan="1">10.0</td><td rowspan="1" colspan="1">11.1 (9.7–12.4)</td><td rowspan="1" colspan="1">0.9</td></tr><tr><td rowspan="1" colspan="1">Copular tooth plate length</td><td rowspan="1" colspan="1">7.2</td><td rowspan="1" colspan="1">9.2 (8.2–10.3)</td><td rowspan="1" colspan="1">0.8</td><td rowspan="1" colspan="1">7.4</td><td rowspan="1" colspan="1">8.2 (6.9–9.3)</td><td rowspan="1" colspan="1">0.7</td><td rowspan="1" colspan="1">7.2</td><td rowspan="1" colspan="1">8.0 (7.4–8.3)</td><td rowspan="1" colspan="1">0.3</td></tr><tr><td rowspan="1" colspan="1">Copular tooth plate width</td><td rowspan="1" colspan="1">1.8</td><td rowspan="1" colspan="1">2.5 (2.3–2.7)</td><td rowspan="1" colspan="1">0.1</td><td rowspan="1" colspan="1">2.9</td><td rowspan="1" colspan="1">3.0 (2.4–3.7)</td><td rowspan="1" colspan="1">0.4</td><td rowspan="1" colspan="1">3.5</td><td rowspan="1" colspan="1">3.7 (3.1–4.0)</td><td rowspan="1" colspan="1">0.3</td></tr><tr><td rowspan="1" colspan="1">Gill filament on first arch</td><td rowspan="1" colspan="1">2.7</td><td rowspan="1" colspan="1">2.7 (2.3–3.7)</td><td rowspan="1" colspan="1">0.6</td><td rowspan="1" colspan="1">3.0</td><td rowspan="1" colspan="1">3.3 (1.6–5.5)</td><td rowspan="1" colspan="1">1.2</td><td rowspan="1" colspan="1">3.1</td><td rowspan="1" colspan="1">4.1 (2.7–6.1)</td><td rowspan="1" colspan="1">1.2</td></tr><tr><td rowspan="1" colspan="1">Gill filament on fourth arch</td><td rowspan="1" colspan="1">1.3</td><td rowspan="1" colspan="1">1.4 (1.1–1.6)</td><td rowspan="1" colspan="1">0.2</td><td rowspan="1" colspan="1">1.9</td><td rowspan="1" colspan="1">2.2 (1.3–3.8)</td><td rowspan="1" colspan="1">0.8</td><td rowspan="1" colspan="1">2.0</td><td rowspan="1" colspan="1">2.5 (1.6–3.3)</td><td rowspan="1" colspan="1">0.7</td></tr><tr><td rowspan="1" colspan="10">% Gill filament on first arch</td></tr><tr><td rowspan="1" colspan="1">Gill filament on fourth arch</td><td rowspan="1" colspan="1">46.1</td><td rowspan="1" colspan="1">53.4 (43.2–64.6)</td><td rowspan="1" colspan="1">9.4</td><td rowspan="1" colspan="1">62.4</td><td rowspan="1" colspan="1">69.4 (50.0–92.1)</td><td rowspan="1" colspan="1">14.1</td><td rowspan="1" colspan="1">62.2</td><td rowspan="1" colspan="1">61.6 (44.4–75.5)</td><td rowspan="1" colspan="1">10.8</td></tr><tr><td rowspan="1" colspan="1">Length/width ratio of copular tooth plate</td><td rowspan="1" colspan="1">4.0</td><td rowspan="1" colspan="1">3.8 (3.3–4.1)</td><td rowspan="1" colspan="1">0.3</td><td rowspan="1" colspan="1">2.5</td><td rowspan="1" colspan="1">2.7 (2.5–3.1)</td><td rowspan="1" colspan="1">0.2</td><td rowspan="1" colspan="1">2.0</td><td rowspan="1" colspan="1">2.2 (2.0–2.4)</td><td rowspan="1" colspan="1">0.2</td></tr></tbody></table></table-wrap><fig id="F7" position="float" orientation="portrait"><object-id xmlns:xlink="http://www.w3.org/1999/xlink" content-type="doi" xlink:type="simple">10.3897/zookeys.1279.171946.figure7</object-id><object-id xmlns:xlink="http://www.w3.org/1999/xlink" content-type="arpha" xlink:type="simple">5B7E52BE-6C11-5A1C-B297-595E359C0084</object-id><label>Figure 7.</label><caption><p>Copular tooth plates (CP) and anteriormost tooth plate (TP) on first gill arch of <italic><tp:taxon-name><tp:taxon-name-part taxon-name-part-type="genus" reg="Gyrinomimus">Gyrinomimus</tp:taxon-name-part> <tp:taxon-name-part taxon-name-part-type="species" reg="amaokai">amaokai</tp:taxon-name-part></tp:taxon-name></italic> sp. nov. <bold>A</bold>. Holotype, <abbrev xmlns:xlink="http://www.w3.org/1999/xlink" content-type="institution" xlink:title="The Hokkaido University Museum, Hakodate, Hokkaido, Japan" xlink:type="simple">HUMZ</abbrev> 121996, 386 mm <abbrev xmlns:xlink="http://www.w3.org/1999/xlink" xlink:title="standard length" xlink:type="simple">SL</abbrev>; <bold>B</bold>. Paratype, <abbrev xmlns:xlink="http://www.w3.org/1999/xlink" content-type="institution" xlink:title="Marine Vertebrate Collection, Scripps Institution of Oceanography, La Jolla, California, U.S.A." xlink:type="simple">SIO</abbrev> 87-10, 221.4 mm <abbrev xmlns:xlink="http://www.w3.org/1999/xlink" xlink:title="standard length" xlink:type="simple">SL</abbrev>; <bold>C</bold>. Paratype, <abbrev xmlns:xlink="http://www.w3.org/1999/xlink" content-type="institution" xlink:title="Marine Vertebrate Collection, Scripps Institution of Oceanography, La Jolla, California, U.S.A." xlink:type="simple">SIO</abbrev> 87-10, 89.0 mm <abbrev xmlns:xlink="http://www.w3.org/1999/xlink" xlink:title="standard length" xlink:type="simple">SL</abbrev>. Arrow indicates level of eye.</p></caption><graphic xmlns:xlink="http://www.w3.org/1999/xlink" xlink:href="zookeys-1279-057_article-171946__-g007.jpg" id="oo_1625009.jpg" position="float" orientation="portrait" xlink:type="simple"><uri content-type="original_file" xlink:type="simple">https://binary.pensoft.net/fig/1625009</uri></graphic></fig></tp:treatment-sec><ref-list><ref id="B23"><mixed-citation xmlns:xlink="http://www.w3.org/1999/xlink" xlink:type="simple">Paxton JR, Gon O (1990) <tp:taxon-name><tp:taxon-name-part taxon-name-part-type="family">Cetomimidae</tp:taxon-name-part></tp:taxon-name>. In: Gon O, Heemstra PC (Eds) Fishes of the Southern Ocean. J. L. B. Smith Institute of Ichthyology, Grahamstown, 222–225. <ext-link xlink:href="10.5962/bhl.title.141868" ext-link-type="doi" xlink:type="simple">https://doi.org/10.5962/bhl.title.141868</ext-link></mixed-citation></ref><ref id="B20"><mixed-citation xmlns:xlink="http://www.w3.org/1999/xlink" xlink:type="simple">Paxton JR (1989) Synopsis of the whalefishes (family <tp:taxon-name><tp:taxon-name-part taxon-name-part-type="family">Cetomimidae</tp:taxon-name-part></tp:taxon-name>) with descriptions of four new genera. Records of the Australian Museum 41: 135–206. <ext-link xlink:href="10.3853/j.0067-1975.41.1989.141" ext-link-type="doi" xlink:type="simple">https://doi.org/10.3853/j.0067-1975.41.1989.141</ext-link></mixed-citation></ref><ref id="B16"><mixed-citation xmlns:xlink="http://www.w3.org/1999/xlink" xlink:type="simple">Misawa R, Inuzuka A, Fujiwara K, Furusho M, Tashiro F, Takami M, Kai Y (2024) Records of the rare flabby whalefishes <italic><tp:taxon-name><tp:taxon-name-part taxon-name-part-type="genus">Cetomimus</tp:taxon-name-part> <tp:taxon-name-part taxon-name-part-type="species">hempeli</tp:taxon-name-part></tp:taxon-name></italic> and <italic><tp:taxon-name><tp:taxon-name-part taxon-name-part-type="genus">Gyrinomimus</tp:taxon-name-part> <tp:taxon-name-part taxon-name-part-type="species">bruuni</tp:taxon-name-part></tp:taxon-name></italic> (<tp:taxon-name><tp:taxon-name-part taxon-name-part-type="class">Teleostei</tp:taxon-name-part></tp:taxon-name>: <tp:taxon-name><tp:taxon-name-part taxon-name-part-type="order">Beryciformes</tp:taxon-name-part></tp:taxon-name>) from Japan. Species Diversity 29: 269–279. <ext-link xlink:href="10.12782/specdiv.29.269" ext-link-type="doi" xlink:type="simple">https://doi.org/10.12782/specdiv.29.269</ext-link></mixed-citation></ref></ref-list></tp:taxon-treatment>
