# Supplementary material for: Four new species of the whalefish genus Gyrinomimus Parr, 1934, with the establishment of three new species groups (Beryciformes, Cetomimidae)
Source: Zookeys. 2026 May 5;1279:57–95. doi: 10.3897/zookeys.1279.171946 (PMC13169269; doi:10.3897/zookeys.1279.171946)
Supplement: XML Treatment for Gyrinomimus johnsoni [file zookeys.1279.171946-treatment5.xml]

<!DOCTYPE tp:taxon-treatment
  PUBLIC "-//TaxonX//DTD Taxonomic Treatment Publishing DTD v0 20100105//EN" "tax-treatment-NSO.dtd">
<tp:taxon-treatment xmlns:tp="http://www.plazi.org/taxpub"><tp:treatment-meta><kwd-group><label>Taxon classification</label><kwd>
                <named-content content-type="kingdom">
                  <named-content content-type="taxon-name">
                    <named-content content-type="kingdom">Animalia</named-content>
                  </named-content>
                </named-content>
              </kwd><kwd>
                <named-content content-type="order">Cetomimiformes</named-content>
              </kwd><kwd>
                <named-content content-type="family">Cetomimidae</named-content>
              </kwd></kwd-group><mixed-citation publication-type="journal"><person-group><name><surname>Su</surname><given-names>Yo</given-names></name><name><surname>Paxton</surname><given-names>John R.</given-names></name><name><surname>Ho</surname><given-names>Hsuan-Ching</given-names></name></person-group><article-title>Four new species of the whalefish genus <italic><tp:taxon-name><tp:taxon-name-part taxon-name-part-type="genus" reg="Gyrinomimus">Gyrinomimus</tp:taxon-name-part></tp:taxon-name></italic> Parr, 1934, with the establishment of three new species groups (<tp:taxon-name><tp:taxon-name-part taxon-name-part-type="order" reg="Beryciformes">Beryciformes</tp:taxon-name-part></tp:taxon-name>, <tp:taxon-name><tp:taxon-name-part taxon-name-part-type="family" reg="Cetomimidae">Cetomimidae</tp:taxon-name-part></tp:taxon-name>)</article-title><source>Zookeys</source><day>05</day><month>05</month><year>2026</year><volume>1279</volume><fpage>57</fpage><lpage>95</lpage><pub-id pub-id-type="doi">10.3897/zookeys.1279.171946</pub-id></mixed-citation></tp:treatment-meta><tp:nomenclature><tp:taxon-name><object-id xmlns:xlink="http://www.w3.org/1999/xlink" content-type="arpha" xlink:type="simple">56537627-414C-5505-BEAE-538BBCC76ACC</object-id>
                    		<tp:taxon-name-part taxon-name-part-type="genus" reg="Gyrinomimus">Gyrinomimus</tp:taxon-name-part> <tp:taxon-name-part taxon-name-part-type="species" reg="johnsoni">johnsoni</tp:taxon-name-part>
                    	
                    		<object-id xmlns:xlink="http://www.w3.org/1999/xlink" content-type="zoobank" xlink:type="simple">https://zoobank.org/10218CDF-D8D6-482F-891F-EA44CE6E479E</object-id>
                    	</tp:taxon-name><tp:taxon-status xmlns:xlink="http://www.w3.org/1999/xlink" xlink:type="simple">sp. nov.</tp:taxon-status><xref ref-type="fig" rid="F12">Figs 12</xref><xref ref-type="fig" rid="F13">, 13</xref><xref ref-type="fig" rid="F14">, 14</xref><xref ref-type="fig" rid="F15">, 15</xref><xref ref-type="table" rid="T4">, Tables 4</xref><xref ref-type="table" rid="T5">, 5</xref><tp:nomenclature-citation-list><tp:nomenclature-citation><tp:taxon-name>
                  <tp:taxon-name-part taxon-name-part-type="genus" reg="Gyrinomimus">Gyrinomimus</tp:taxon-name-part>
                </tp:taxon-name><comment> sp. H.: <xref ref-type="bibr" rid="B20">Paxton 1989</xref>: 190 (mentioned).</comment></tp:nomenclature-citation></tp:nomenclature-citation-list></tp:nomenclature><tp:treatment-sec sec-type="New English name"><title>New English name.</title><p>Johnson’s flabby whalefish.</p><fig id="F12" position="float" orientation="portrait"><object-id xmlns:xlink="http://www.w3.org/1999/xlink" content-type="doi" xlink:type="simple">10.3897/zookeys.1279.171946.figure12</object-id><object-id xmlns:xlink="http://www.w3.org/1999/xlink" content-type="arpha" xlink:type="simple">BE34EE5E-DC06-5A4D-B53A-0EA17A40043F</object-id><label>Figure 12.</label><caption><p>Preserved coloration of <italic><tp:taxon-name><tp:taxon-name-part taxon-name-part-type="genus" reg="Gyrinomimus">Gyrinomimus</tp:taxon-name-part> <tp:taxon-name-part taxon-name-part-type="species" reg="johnsoni">johnsoni</tp:taxon-name-part></tp:taxon-name></italic> sp. nov. <bold>A</bold>. Paratype, <named-content xmlns:xlink="http://www.w3.org/1999/xlink" content-type="dwc:institutional_code" xlink:title="Smithsonian Institution, National Museum of Natural History" xlink:href="https://scientific-collections.gbif.org/institution/586ee56e-b0fe-4dff-b7f9-aeb104f3308a" xlink:type="simple">USNM</named-content> 296934, 290.0 mm <abbrev xmlns:xlink="http://www.w3.org/1999/xlink" xlink:title="standard length" xlink:type="simple">SL</abbrev>; <bold>B</bold>. Holotype, <named-content xmlns:xlink="http://www.w3.org/1999/xlink" content-type="dwc:institutional_code" xlink:title="Smithsonian Institution, National Museum of Natural History" xlink:href="https://scientific-collections.gbif.org/institution/586ee56e-b0fe-4dff-b7f9-aeb104f3308a" xlink:type="simple">USNM</named-content> 283095, 194.0 mm <abbrev xmlns:xlink="http://www.w3.org/1999/xlink" xlink:title="standard length" xlink:type="simple">SL</abbrev>; <bold>C</bold>. Non-type, <abbrev xmlns:xlink="http://www.w3.org/1999/xlink" xlink:title="Australian Museum" xlink:type="simple">AMS</abbrev> I.29640-001, 147.2 mm <abbrev xmlns:xlink="http://www.w3.org/1999/xlink" xlink:title="standard length" xlink:type="simple">SL</abbrev>; <bold>D</bold>. Paratype, <abbrev xmlns:xlink="http://www.w3.org/1999/xlink" content-type="institution" xlink:title="Marine Vertebrate Collection, Scripps Institution of Oceanography, La Jolla, California, U.S.A." xlink:type="simple">SIO</abbrev> 70-306, 95.0 mm <abbrev xmlns:xlink="http://www.w3.org/1999/xlink" xlink:title="standard length" xlink:type="simple">SL</abbrev>. Photo by Y.-C. Hsu.</p></caption><graphic xmlns:xlink="http://www.w3.org/1999/xlink" xlink:href="zookeys-1279-057_article-171946__-g012.jpg" id="oo_1625014.jpg" position="float" orientation="portrait" xlink:type="simple"><uri content-type="original_file" xlink:type="simple">https://binary.pensoft.net/fig/1625014</uri></graphic></fig><fig id="F13" position="float" orientation="portrait"><object-id xmlns:xlink="http://www.w3.org/1999/xlink" content-type="doi" xlink:type="simple">10.3897/zookeys.1279.171946.figure13</object-id><object-id xmlns:xlink="http://www.w3.org/1999/xlink" content-type="arpha" xlink:type="simple">F28BE2DC-A3C5-5417-902F-25A5B77EC604</object-id><label>Figure 13.</label><caption><p>Illustration of head pores of <italic><tp:taxon-name><tp:taxon-name-part taxon-name-part-type="genus" reg="Gyrinomimus">Gyrinomimus</tp:taxon-name-part> <tp:taxon-name-part taxon-name-part-type="species" reg="johnsoni">johnsoni</tp:taxon-name-part></tp:taxon-name></italic> sp. nov., paratype, <abbrev xmlns:xlink="http://www.w3.org/1999/xlink" content-type="institution" xlink:title="National Museum of Nature and Science, Zoology Department, Division of Fishes, Tsukuba, Japan" xlink:type="simple">NSMT-P</abbrev> 71817, 109.1 mm <abbrev xmlns:xlink="http://www.w3.org/1999/xlink" xlink:title="standard length" xlink:type="simple">SL</abbrev>. Upper: dorsal view; lower: lateral view. Anterior to left. Figures not to scale.</p></caption><graphic xmlns:xlink="http://www.w3.org/1999/xlink" xlink:href="zookeys-1279-057_article-171946__-g013.jpg" id="oo_1625015.jpg" position="float" orientation="portrait" xlink:type="simple"><uri content-type="original_file" xlink:type="simple">https://binary.pensoft.net/fig/1625015</uri></graphic></fig><fig id="F14" position="float" orientation="portrait"><object-id xmlns:xlink="http://www.w3.org/1999/xlink" content-type="doi" xlink:type="simple">10.3897/zookeys.1279.171946.figure14</object-id><object-id xmlns:xlink="http://www.w3.org/1999/xlink" content-type="arpha" xlink:type="simple">A4738E4A-E6ED-5C5F-B4A2-11C0A3C45137</object-id><label>Figure 14.</label><caption><p>Close-up images of <italic><tp:taxon-name><tp:taxon-name-part taxon-name-part-type="genus" reg="Gyrinomimus">Gyrinomimus</tp:taxon-name-part> <tp:taxon-name-part taxon-name-part-type="species" reg="johnsoni">johnsoni</tp:taxon-name-part></tp:taxon-name></italic> sp. nov., paratype, <abbrev xmlns:xlink="http://www.w3.org/1999/xlink" content-type="institution" xlink:title="National Museum of Nature and Science, Zoology Department, Division of Fishes, Tsukuba, Japan" xlink:type="simple">NSMT-P</abbrev> 71817, 109.1 mm <abbrev xmlns:xlink="http://www.w3.org/1999/xlink" xlink:title="standard length" xlink:type="simple">SL</abbrev>, featuring cavernous tissue around anus. Photo by Y.-C. Fan. Anterior to left. Figure not to scale.</p></caption><graphic xmlns:xlink="http://www.w3.org/1999/xlink" xlink:href="zookeys-1279-057_article-171946__-g014.jpg" id="oo_1625016.jpg" position="float" orientation="portrait" xlink:type="simple"><uri content-type="original_file" xlink:type="simple">https://binary.pensoft.net/fig/1625016</uri></graphic></fig><fig id="F15" position="float" orientation="portrait"><object-id xmlns:xlink="http://www.w3.org/1999/xlink" content-type="doi" xlink:type="simple">10.3897/zookeys.1279.171946.figure15</object-id><object-id xmlns:xlink="http://www.w3.org/1999/xlink" content-type="arpha" xlink:type="simple">E4186ED7-C90E-597E-B94A-EA3A959319F4</object-id><label>Figure 15.</label><caption><p>Copular tooth plates (CP) and anteriormost tooth plate (TP) on first gill arch of <italic><tp:taxon-name><tp:taxon-name-part taxon-name-part-type="genus" reg="Gyrinomimus">Gyrinomimus</tp:taxon-name-part> <tp:taxon-name-part taxon-name-part-type="species" reg="johnsoni">johnsoni</tp:taxon-name-part></tp:taxon-name></italic> sp. nov. <bold>A</bold>. Paratype, <abbrev xmlns:xlink="http://www.w3.org/1999/xlink" content-type="institution" xlink:title="National Museum of Nature and Science, Zoology Department, Division of Fishes, Tsukuba, Japan" xlink:type="simple">NSMT-P</abbrev> 49413, 315 mm <abbrev xmlns:xlink="http://www.w3.org/1999/xlink" xlink:title="standard length" xlink:type="simple">SL</abbrev>; <bold>B</bold>. Holotype, <named-content xmlns:xlink="http://www.w3.org/1999/xlink" content-type="dwc:institutional_code" xlink:title="Smithsonian Institution, National Museum of Natural History" xlink:href="https://scientific-collections.gbif.org/institution/586ee56e-b0fe-4dff-b7f9-aeb104f3308a" xlink:type="simple">USNM</named-content> 283095, 194.0 mm <abbrev xmlns:xlink="http://www.w3.org/1999/xlink" xlink:title="standard length" xlink:type="simple">SL</abbrev>; <bold>C</bold>. Paratype, <abbrev xmlns:xlink="http://www.w3.org/1999/xlink" content-type="institution" xlink:title="Marine Vertebrate Collection, Scripps Institution of Oceanography, La Jolla, California, U.S.A." xlink:type="simple">SIO</abbrev> 70-306, 95.0 mm <abbrev xmlns:xlink="http://www.w3.org/1999/xlink" xlink:title="standard length" xlink:type="simple">SL</abbrev>. Arrow indicates level of eye. Anterior to left. Figures not to scale.</p></caption><graphic xmlns:xlink="http://www.w3.org/1999/xlink" xlink:href="zookeys-1279-057_article-171946__-g015.jpg" id="oo_1625017.jpg" position="float" orientation="portrait" xlink:type="simple"><uri content-type="original_file" xlink:type="simple">https://binary.pensoft.net/fig/1625017</uri></graphic></fig><table-wrap id="T4" position="float" orientation="portrait"><label>Table 4.</label><caption><p>Meristic characters of <italic><tp:taxon-name><tp:taxon-name-part taxon-name-part-type="genus" reg="Gyrinomimus">Gyrinomimus</tp:taxon-name-part> <tp:taxon-name-part taxon-name-part-type="species" reg="johnsoni">johnsoni</tp:taxon-name-part></tp:taxon-name></italic> sp. nov. and <italic><tp:taxon-name><tp:taxon-name-part taxon-name-part-type="genus" reg="Gyrinomimus">G.</tp:taxon-name-part> <tp:taxon-name-part taxon-name-part-type="species" reg="grahami">grahami</tp:taxon-name-part></tp:taxon-name></italic> Richardson &amp; Garrick, 1964. Paired characters are presented as left/right whenever available. Abbreviations: HT, holotype; NT, non-types; PT, paratypes.</p></caption><table><tbody><tr><th rowspan="3" colspan="1"/><th rowspan="1" colspan="2"><italic><tp:taxon-name><tp:taxon-name-part taxon-name-part-type="genus" reg="Gyrinomimus">G.</tp:taxon-name-part> <tp:taxon-name-part taxon-name-part-type="species" reg="johnsoni">johnsoni</tp:taxon-name-part></tp:taxon-name></italic> sp. nov.</th><th rowspan="1" colspan="1">
                      <italic>
                        <tp:taxon-name><tp:taxon-name-part taxon-name-part-type="genus" reg="Gyrinomimus">G.</tp:taxon-name-part> <tp:taxon-name-part taxon-name-part-type="species" reg="grahami">grahami</tp:taxon-name-part></tp:taxon-name>
                      </italic>
                    </th></tr><tr><th rowspan="1" colspan="2">This study</th><th rowspan="1" colspan="1">
                      <xref ref-type="bibr" rid="B23">Paxton and Gon 1990</xref>
                    </th></tr><tr><th rowspan="1" colspan="1">HT</th><th rowspan="1" colspan="1">PT (<italic>n</italic> = 7)</th><th rowspan="1" colspan="1">HT; NT (<italic>n</italic> = 24)</th></tr><tr><td rowspan="1" colspan="1">Dorsal-fin rays</td><td rowspan="1" colspan="1">18</td><td rowspan="1" colspan="1">16–19</td><td rowspan="1" colspan="1">14–16</td></tr><tr><td rowspan="1" colspan="1">Pectoral-fin rays</td><td rowspan="1" colspan="1">17/17</td><td rowspan="1" colspan="1">17–21/18–20</td><td rowspan="1" colspan="1">21–22</td></tr><tr><td rowspan="1" colspan="1">Anal-fin rays</td><td rowspan="1" colspan="1">17</td><td rowspan="1" colspan="1">17–20</td><td rowspan="1" colspan="1">14–16</td></tr><tr><td rowspan="1" colspan="1">Principal caudal-fin rays</td><td rowspan="1" colspan="1">8 + 8</td><td rowspan="1" colspan="1">8 + 8</td><td rowspan="1" colspan="1">–</td></tr><tr><td rowspan="1" colspan="1">Vertebrae</td><td rowspan="1" colspan="1">33 + 22 = 55</td><td rowspan="1" colspan="1">30–32 + 22–24 = 53–55 (<italic>n</italic> = 5)</td><td rowspan="1" colspan="1">51–57 (usually 54–55)</td></tr><tr><td rowspan="1" colspan="1">Lateral-line scales</td><td rowspan="1" colspan="1">18/18</td><td rowspan="1" colspan="1">15–19/17</td><td rowspan="1" colspan="1">12–17 (usually 13–16)</td></tr><tr><td rowspan="1" colspan="1">Lateral-line pores</td><td rowspan="1" colspan="1">19/19</td><td rowspan="1" colspan="1">16–18/18</td><td rowspan="1" colspan="1">13–18 (usually 14–17)</td></tr><tr><td rowspan="1" colspan="1">GRI</td><td rowspan="1" colspan="1">3 + 1 + 5</td><td rowspan="1" colspan="1">1–2 + 1 + 2–4</td><td rowspan="1" colspan="1">1–2 + 1 + 2–4</td></tr><tr><td rowspan="1" colspan="1">GRII</td><td rowspan="1" colspan="1">1 + 1 + 2</td><td rowspan="1" colspan="1">1 + 1 + 2–4</td><td rowspan="1" colspan="1">–</td></tr><tr><td rowspan="1" colspan="1">GRIII</td><td rowspan="1" colspan="1">1 + 0 + 2</td><td rowspan="1" colspan="1">0 + 1 + 1–3</td><td rowspan="1" colspan="1">–</td></tr><tr><td rowspan="1" colspan="1">Medial GRI</td><td rowspan="1" colspan="1">4</td><td rowspan="1" colspan="1">2–3</td><td rowspan="1" colspan="1">2–5</td></tr><tr><td rowspan="1" colspan="1">Anal lappets</td><td rowspan="1" colspan="1">0</td><td rowspan="1" colspan="1">0</td><td rowspan="1" colspan="1">0</td></tr><tr><td rowspan="1" colspan="4">Head pores</td></tr><tr><td rowspan="1" colspan="1">Mandibular</td><td rowspan="1" colspan="1">7</td><td rowspan="1" colspan="1">6–8</td><td rowspan="1" colspan="1">5–7</td></tr><tr><td rowspan="1" colspan="1">Preopercle</td><td rowspan="1" colspan="1">2</td><td rowspan="1" colspan="1">0–1+ (slightly damaged)</td><td rowspan="1" colspan="1">3–4</td></tr><tr><td rowspan="1" colspan="1">Infraorbital</td><td rowspan="1" colspan="1">7 + 0</td><td rowspan="1" colspan="1">7 + 0</td><td rowspan="1" colspan="1">7–8 (usually 8)</td></tr><tr><td rowspan="1" colspan="1">Supraorbital</td><td rowspan="1" colspan="1">6</td><td rowspan="1" colspan="1">6</td><td rowspan="1" colspan="1">6–7 (usually 7)</td></tr><tr><td rowspan="1" colspan="1">Main canal</td><td rowspan="1" colspan="1">5</td><td rowspan="1" colspan="1">4–6</td><td rowspan="1" colspan="1">4–5 (usually 4)</td></tr><tr><td rowspan="1" colspan="1">Supratemporal</td><td rowspan="1" colspan="1">1</td><td rowspan="1" colspan="1">1</td><td rowspan="1" colspan="1">1</td></tr></tbody></table></table-wrap><table-wrap id="T5" position="float" orientation="portrait"><label>Table 5.</label><caption><p>Morphometric characters of <italic><tp:taxon-name><tp:taxon-name-part taxon-name-part-type="genus" reg="Gyrinomimus">Gyrinomimus</tp:taxon-name-part> <tp:taxon-name-part taxon-name-part-type="species" reg="johnsoni">johnsoni</tp:taxon-name-part></tp:taxon-name></italic> sp. nov. and <italic><tp:taxon-name><tp:taxon-name-part taxon-name-part-type="genus" reg="Gyrinomimus">G.</tp:taxon-name-part> <tp:taxon-name-part taxon-name-part-type="species" reg="grahami">grahami</tp:taxon-name-part></tp:taxon-name></italic> Richardson &amp; Garrick, 1964. Abbreviations: A, anal-fin; D, dorsal-fin; HT, holotype; NT, non-types; P, pectoral-fin; PT, paratypes; SD, standard deviation.</p></caption><table><tbody><tr><th rowspan="4" colspan="1"/><th rowspan="1" colspan="3"><italic><tp:taxon-name><tp:taxon-name-part taxon-name-part-type="genus" reg="Gyrinomimus">G.</tp:taxon-name-part> <tp:taxon-name-part taxon-name-part-type="species" reg="johnsoni">johnsoni</tp:taxon-name-part></tp:taxon-name></italic> sp. nov.</th><th rowspan="1" colspan="1">
                      <italic>
                        <tp:taxon-name><tp:taxon-name-part taxon-name-part-type="genus" reg="Gyrinomimus">G.</tp:taxon-name-part> <tp:taxon-name-part taxon-name-part-type="species" reg="grahami">grahami</tp:taxon-name-part></tp:taxon-name>
                      </italic>
                    </th></tr><tr><th rowspan="1" colspan="3">This study</th><th rowspan="1" colspan="1">Paxton &amp; Gon, (1990)</th></tr><tr><th rowspan="1" colspan="1">HT</th><th rowspan="1" colspan="1">PT (<italic>n</italic> = 7)</th><th rowspan="1" colspan="1"/><th rowspan="1" colspan="1">HT; NT (<italic>n</italic> = 24)</th></tr><tr><th rowspan="1" colspan="1"/><th rowspan="1" colspan="1">Mean (range)</th><th rowspan="1" colspan="1">SD</th><th rowspan="1" colspan="1">Range</th></tr><tr><td rowspan="1" colspan="1"><abbrev xmlns:xlink="http://www.w3.org/1999/xlink" xlink:title="standard length" xlink:type="simple">SL</abbrev> (mm)</td><td rowspan="1" colspan="1">194.0</td><td rowspan="1" colspan="1">95.0–315</td><td rowspan="1" colspan="1"/><td rowspan="1" colspan="1">66.4–310</td></tr><tr><td rowspan="1" colspan="1">% <abbrev xmlns:xlink="http://www.w3.org/1999/xlink" xlink:title="standard length" xlink:type="simple">SL</abbrev></td><td rowspan="1" colspan="1"/><td rowspan="1" colspan="1"/><td rowspan="1" colspan="1"/><td rowspan="1" colspan="1">–</td></tr><tr><td rowspan="1" colspan="1">
                      <abbrev xmlns:xlink="http://www.w3.org/1999/xlink" xlink:title="head length" xlink:type="simple">HL</abbrev>
                    </td><td rowspan="1" colspan="1">30.3</td><td rowspan="1" colspan="1">29.4 (27.1–32.0)</td><td rowspan="1" colspan="1">1.7</td><td rowspan="1" colspan="1">25.8–33.7</td></tr><tr><td rowspan="1" colspan="1">Head width</td><td rowspan="1" colspan="1">9.5</td><td rowspan="1" colspan="1">8.4 (6.7–9.7)</td><td rowspan="1" colspan="1">1.0</td><td rowspan="1" colspan="1">–</td></tr><tr><td rowspan="1" colspan="1">Eye diameter</td><td rowspan="1" colspan="1">0.8</td><td rowspan="1" colspan="1">1.1 (0.7–1.5)</td><td rowspan="1" colspan="1">0.3</td><td rowspan="1" colspan="1">–</td></tr><tr><td rowspan="1" colspan="1">Snout length</td><td rowspan="1" colspan="1">9.8</td><td rowspan="1" colspan="1">9.0 (8.0–10.5)</td><td rowspan="1" colspan="1">1.1</td><td rowspan="1" colspan="1">7.9–12.3</td></tr><tr><td rowspan="1" colspan="1">Upper-jaw length</td><td rowspan="1" colspan="1">25.0</td><td rowspan="1" colspan="1">24.2 (21.9–28.2)</td><td rowspan="1" colspan="1">2.2</td><td rowspan="1" colspan="1">21.9–30.7</td></tr><tr><td rowspan="1" colspan="1">Lower-jaw length</td><td rowspan="1" colspan="1">23.4</td><td rowspan="1" colspan="1">23.3 (20.3–26.6)</td><td rowspan="1" colspan="1">2.1</td><td rowspan="1" colspan="1">–</td></tr><tr><td rowspan="1" colspan="1">Posterior premaxilla to opercular margin</td><td rowspan="1" colspan="1">5.2</td><td rowspan="1" colspan="1">5.8 (4.6–8.6)</td><td rowspan="1" colspan="1">1.5</td><td rowspan="1" colspan="1">3.5–7.0</td></tr><tr><td rowspan="1" colspan="1">Body depth</td><td rowspan="1" colspan="1">18.4</td><td rowspan="1" colspan="1">20.6 (17.4–25.4)</td><td rowspan="1" colspan="1">3.3</td><td rowspan="1" colspan="1">–</td></tr><tr><td rowspan="1" colspan="1">Anus to anal-fin origin</td><td rowspan="1" colspan="1">1.9</td><td rowspan="1" colspan="1">2.2 (1.1–2.9)</td><td rowspan="1" colspan="1">0.7</td><td rowspan="1" colspan="1">–</td></tr><tr><td rowspan="1" colspan="1">D–A</td><td rowspan="1" colspan="1">15.9</td><td rowspan="1" colspan="1">17.9 (15.7–22.4)</td><td rowspan="1" colspan="1">2.7</td><td rowspan="1" colspan="1">9.3–14.8</td></tr><tr><td rowspan="1" colspan="1">Predorsal length</td><td rowspan="1" colspan="1">71.3</td><td rowspan="1" colspan="1">67.9 (65.4–69.7)</td><td rowspan="1" colspan="1">1.7</td><td rowspan="1" colspan="1">–</td></tr><tr><td rowspan="1" colspan="1">Prepectoral length</td><td rowspan="1" colspan="1">27.9</td><td rowspan="1" colspan="1">29.7 (27.1–34.5)</td><td rowspan="1" colspan="1">2.4</td><td rowspan="1" colspan="1">–</td></tr><tr><td rowspan="1" colspan="1">Preanal length</td><td rowspan="1" colspan="1">69.5</td><td rowspan="1" colspan="1">66.4 (62.9–70.7)</td><td rowspan="1" colspan="1">2.9</td><td rowspan="1" colspan="1">71.6–78.6</td></tr><tr><td rowspan="1" colspan="1">D base</td><td rowspan="1" colspan="1">17.1</td><td rowspan="1" colspan="1">20.1 (17.8–22.4)</td><td rowspan="1" colspan="1">1.6</td><td rowspan="1" colspan="1">–</td></tr><tr><td rowspan="1" colspan="1">A base</td><td rowspan="1" colspan="1">17.1</td><td rowspan="1" colspan="1">20.9 (19.6–22.7)</td><td rowspan="1" colspan="1">1.3</td><td rowspan="1" colspan="1">11.0–13.7</td></tr><tr><td rowspan="1" colspan="1">P length</td><td rowspan="1" colspan="1">7.5</td><td rowspan="1" colspan="1">8.3 (5.5–10.1)</td><td rowspan="1" colspan="1">1.6</td><td rowspan="1" colspan="1">–</td></tr><tr><td rowspan="1" colspan="1">Caudal-peduncle depth</td><td rowspan="1" colspan="1">5.3</td><td rowspan="1" colspan="1">6.0 (5.1–7.6)</td><td rowspan="1" colspan="1">0.9</td><td rowspan="1" colspan="1">–</td></tr><tr><td rowspan="1" colspan="1">Caudal-peduncle length</td><td rowspan="1" colspan="1">15.0</td><td rowspan="1" colspan="1">14.2 (11.5–16.5)</td><td rowspan="1" colspan="1">1.9</td><td rowspan="1" colspan="1">9.0–14.2</td></tr><tr><td rowspan="1" colspan="1">Copular tooth plate length</td><td rowspan="1" colspan="1">8.8</td><td rowspan="1" colspan="1">8.7 (7.6–9.5)</td><td rowspan="1" colspan="1">0.7</td><td rowspan="1" colspan="1">7.2–10.3</td></tr><tr><td rowspan="1" colspan="1">Copular tooth plate width</td><td rowspan="1" colspan="1">2.1</td><td rowspan="1" colspan="1">2.4 (1.9–2.9)</td><td rowspan="1" colspan="1">0.4</td><td rowspan="1" colspan="1">–</td></tr><tr><td rowspan="1" colspan="1">Gill filament on first arch</td><td rowspan="1" colspan="1">3.0</td><td rowspan="1" colspan="1">3.2 (2.4–4.1)</td><td rowspan="1" colspan="1">0.7</td><td rowspan="1" colspan="1">–</td></tr><tr><td rowspan="1" colspan="1">Gill filament on fourth arch</td><td rowspan="1" colspan="1">0.5</td><td rowspan="1" colspan="1">~0.2</td><td rowspan="1" colspan="1">N/A</td><td rowspan="1" colspan="1">–</td></tr><tr><td rowspan="1" colspan="1">% Gill filament on first arch</td><td rowspan="1" colspan="1"/><td rowspan="1" colspan="1"/><td rowspan="1" colspan="1"/><td rowspan="1" colspan="1">–</td></tr><tr><td rowspan="1" colspan="1">Gill filament on fourth arch</td><td rowspan="1" colspan="1">17.2</td><td rowspan="1" colspan="1">~6.3</td><td rowspan="1" colspan="1">N/A</td><td rowspan="1" colspan="1">–</td></tr><tr><td rowspan="1" colspan="1">Length/width ratio of copular tooth plate</td><td rowspan="1" colspan="1">4.2</td><td rowspan="1" colspan="1">3.8 (3.2–4.7)</td><td rowspan="1" colspan="1">0.6</td><td rowspan="1" colspan="1">3.0–4.4</td></tr></tbody></table></table-wrap></tp:treatment-sec><tp:treatment-sec sec-type="New Standard Japanese name"><title>New Standard Japanese name.</title><p>Hoppo-kujirauo (ほっぽうクジラウオ).</p></tp:treatment-sec><tp:treatment-sec sec-type="Type material"><title>Type material.</title><p><bold><italic>Holotype</italic></bold>. • <named-content xmlns:xlink="http://www.w3.org/1999/xlink" content-type="dwc:institutional_code" xlink:title="Smithsonian Institution, National Museum of Natural History" xlink:href="https://scientific-collections.gbif.org/institution/586ee56e-b0fe-4dff-b7f9-aeb104f3308a" xlink:type="simple">USNM</named-content> 283095, 194.0 mm <abbrev xmlns:xlink="http://www.w3.org/1999/xlink" xlink:title="standard length" xlink:type="simple">SL</abbrev>, off California, U.S.A., northeastern Pacific, <named-content xmlns:xlink="http://www.w3.org/1999/xlink" content-type="dwc:verbatimCoordinates" xlink:type="simple">39°46'18.1"N, 128°00'28.8"W</named-content>, 0–2315m, <italic>Golden Fleece</italic>, 11 Dec. 1981, coll. D. L. Stein. <bold><italic>Paratypes</italic></bold>. Seven specimens, 95.0–315 mm <abbrev xmlns:xlink="http://www.w3.org/1999/xlink" xlink:title="standard length" xlink:type="simple">SL</abbrev>. • <abbrev xmlns:xlink="http://www.w3.org/1999/xlink" xlink:title="Australian Museum" xlink:type="simple">AMS</abbrev> I.26871-001 (formerly OSUO 1520), 124.5 mm <abbrev xmlns:xlink="http://www.w3.org/1999/xlink" xlink:title="standard length" xlink:type="simple">SL</abbrev>, northeastern Pacific, <named-content xmlns:xlink="http://www.w3.org/1999/xlink" content-type="dwc:verbatimCoordinates" xlink:type="simple">52°52'12"N, 163°03'00"W</named-content>, 0–2350 m, 10 ft MPS2, 0707–1330 hrs, 6 Aug. 1966, coll. D. L. Stein. • <named-content xmlns:xlink="http://www.w3.org/1999/xlink" content-type="dwc:institutional_code" xlink:title="British Columbia Provincial Museum" xlink:href="https://scientific-collections.gbif.org/institution/f8cf9512-c436-45d3-8f3c-39f27fba208a" xlink:type="simple">BCPM</named-content> 79-11242, 132.9 mm <abbrev xmlns:xlink="http://www.w3.org/1999/xlink" xlink:title="standard length" xlink:type="simple">SL</abbrev>, northwestern Pacific, <named-content xmlns:xlink="http://www.w3.org/1999/xlink" content-type="dwc:verbatimCoordinates" xlink:type="simple">50°N, 145°E</named-content>, no other data. • <abbrev xmlns:xlink="http://www.w3.org/1999/xlink" content-type="institution" xlink:title="National Museum of Nature and Science, Zoology Department, Division of Fishes, Tsukuba, Japan" xlink:type="simple">NSMT-P</abbrev> 49413 (formerly <abbrev xmlns:xlink="http://www.w3.org/1999/xlink" content-type="institution" xlink:title="Tokai Fisheries collection" xlink:type="simple">TH</abbrev> 841463), 315 mm <abbrev xmlns:xlink="http://www.w3.org/1999/xlink" xlink:title="standard length" xlink:type="simple">SL</abbrev>, <named-content xmlns:xlink="http://www.w3.org/1999/xlink" content-type="dwc:verbatimCoordinates" xlink:type="simple">32°13'N, 158°11'E</named-content>, northwestern Pacific, 0–775 m, R/V <italic>Kaiyo-maru</italic>, operation number KMT-3, station E., KMT net, 0932–1121 hrs, 29 May 1984. • <abbrev xmlns:xlink="http://www.w3.org/1999/xlink" content-type="institution" xlink:title="National Museum of Nature and Science, Zoology Department, Division of Fishes, Tsukuba, Japan" xlink:type="simple">NSMT-P</abbrev> 71817 (formerly <abbrev xmlns:xlink="http://www.w3.org/1999/xlink" content-type="institution" xlink:title="Tokai Fisheries collection" xlink:type="simple">TH</abbrev> 840886), 109.1 mm <abbrev xmlns:xlink="http://www.w3.org/1999/xlink" xlink:title="standard length" xlink:type="simple">SL</abbrev>, <named-content xmlns:xlink="http://www.w3.org/1999/xlink" content-type="dwc:verbatimCoordinates" xlink:type="simple">31°41'00"N, 157°39'00"E</named-content>, northwestern Pacific, 0–2320 m, R/V <italic>Kaiyo-maru</italic>, operation number KMT-10, station E., KMT net, 1227–1701 hrs, 1 Jun. 1984. • <abbrev xmlns:xlink="http://www.w3.org/1999/xlink" content-type="institution" xlink:title="Marine Vertebrate Collection, Scripps Institution of Oceanography, La Jolla, California, U.S.A." xlink:type="simple">SIO</abbrev> 70-306, 95.0 mm <abbrev xmlns:xlink="http://www.w3.org/1999/xlink" xlink:title="standard length" xlink:type="simple">SL</abbrev>, off Japan, northwestern Pacific, <named-content xmlns:xlink="http://www.w3.org/1999/xlink" content-type="dwc:verbatimCoordinates" xlink:type="simple">32°09'33"N, 136°05'4.5"E</named-content>–<named-content xmlns:xlink="http://www.w3.org/1999/xlink" content-type="dwc:verbatimCoordinates" xlink:type="simple">31°50'23.99"N, 136°19'48"E</named-content>, 0–1400 m, R/V <italic>Melville</italic>, cruise Antipode IV, station 51A-Tr #1, 10-ft IKMT net, 28–29 Aug. 1970, coll. R. H. Rosenblatt &amp; <abbrev xmlns:xlink="http://www.w3.org/1999/xlink" content-type="institution" xlink:title="Marine Vertebrate Collection, Scripps Institution of Oceanography, La Jolla, California, U.S.A." xlink:type="simple">SIO</abbrev> party. • <named-content xmlns:xlink="http://www.w3.org/1999/xlink" content-type="dwc:institutional_code" xlink:title="Smithsonian Institution, National Museum of Natural History" xlink:href="https://scientific-collections.gbif.org/institution/586ee56e-b0fe-4dff-b7f9-aeb104f3308a" xlink:type="simple">USNM</named-content> 296934, 290.0 mm <abbrev xmlns:xlink="http://www.w3.org/1999/xlink" xlink:title="standard length" xlink:type="simple">SL</abbrev>, off Humboldt County, just north of Eel River Canyon, California, U.S.A., northeastern Pacific, <named-content xmlns:xlink="http://www.w3.org/1999/xlink" content-type="dwc:verbatimCoordinates" xlink:type="simple">40°41'30.1"N, 124°32'31.2"W</named-content>, 366 m, <italic>Stephanie</italic>, 30 May 1988, coll. P. Enberg. • <named-content xmlns:xlink="http://www.w3.org/1999/xlink" content-type="dwc:institutional_code" xlink:title="Zoologisches Museum Hamburg" xlink:href="https://scientific-collections.gbif.org/institution/773a0d99-3ea8-4a8b-9191-accbdb47b4d3" xlink:type="simple">ZMH</named-content>-ICH-0028917 (formerly <named-content xmlns:xlink="http://www.w3.org/1999/xlink" content-type="dwc:institutional_code" xlink:title="Institut fuer Seefischerei" xlink:href="https://scientific-collections.gbif.org/institution/bed78d6d-fb1b-4641-a3a2-48e3127c5d26" xlink:type="simple">ISH</named-content> 53-1986 and OSUO 2374), 97.7 mm <abbrev xmlns:xlink="http://www.w3.org/1999/xlink" xlink:title="standard length" xlink:type="simple">SL</abbrev>, off Oregon, U.S.A., northeastern Pacific, <named-content xmlns:xlink="http://www.w3.org/1999/xlink" content-type="dwc:verbatimCoordinates" xlink:type="simple">44°52'30"N, 125°54'42"W</named-content>, 1937–2320 m, <italic>YAQUINA</italic>, cruise y7505D, station NH-65, Haul 2329, 8’ MT net, 25 May 1975.</p></tp:treatment-sec><tp:treatment-sec sec-type="Non-type"><title>Non-type.</title><p><abbrev xmlns:xlink="http://www.w3.org/1999/xlink" xlink:title="Australian Museum" xlink:type="simple">AMS</abbrev> I.29640-001 (formerly <abbrev xmlns:xlink="http://www.w3.org/1999/xlink" content-type="institution" xlink:title="Tokai Fisheries collection" xlink:type="simple">TH</abbrev> 840845), 147.2 mm <abbrev xmlns:xlink="http://www.w3.org/1999/xlink" xlink:title="standard length" xlink:type="simple">SL</abbrev>, <named-content xmlns:xlink="http://www.w3.org/1999/xlink" content-type="dwc:verbatimCoordinates" xlink:type="simple">12°34'12"N, 151°51'00"E</named-content>, western Pacific, 0–1410 m, R/V <italic>Kaiyo-maru</italic>, 0710–1045 hrs, 14 Feb. 1986.</p></tp:treatment-sec><tp:treatment-sec sec-type="Diagnosis"><title>Diagnosis.</title><p>A species belonging to <italic><tp:taxon-name><tp:taxon-name-part taxon-name-part-type="genus" reg="Gyrinomimus">G.</tp:taxon-name-part> <tp:taxon-name-part taxon-name-part-type="species" reg="grahami">grahami</tp:taxon-name-part></tp:taxon-name></italic> species group and differs from all congeners in having: medial tooth patch on first gill arch 2–4; <abbrev xmlns:xlink="http://www.w3.org/1999/xlink" xlink:title="preopercular pores" xlink:type="simple">POP</abbrev> 0–2; <abbrev xmlns:xlink="http://www.w3.org/1999/xlink" xlink:title="infraorbital pores" xlink:type="simple">IO</abbrev> 7 + 0 = 7; inner ~ 3–5 rows of teeth in the anterior jaws in diagonal rows (in specimens &lt; ~ 150 mm <abbrev xmlns:xlink="http://www.w3.org/1999/xlink" xlink:title="standard length" xlink:type="simple">SL</abbrev>); anterior margin of anteriormost GRI reaching near anterior margin of the copular tooth plate, often before anterior margin of copular tooth plate; cavernous tissue only surrounding anus; anal lappets absent; filaments on fourth gill arch tiny or nearly absent, length &lt; 17.3% filament on first arch; cavernous tissue, when discernable, only around anus; vertebrae 30–33 + 22–24 = 53–55; dorsal-fin rays 16–19; anal-fin rays 17–20; lateral-line pores 16–19; lateral-line scales 15–18; and copular tooth plate rather slender, greatest width 3.2–4.7 in length.</p></tp:treatment-sec><tp:treatment-sec sec-type="Description"><title>Description.</title><p>Meristic and morphometric characters are provided in Tables <xref ref-type="table" rid="T4">4</xref>, <xref ref-type="table" rid="T5">5</xref>. Data of holotype are provided first, followed by those of paratypes in parentheses whenever available. Dorsal-fin rays 18 (16–19); pectoral-fin rays 17/17 (17–21/18–20); anal-fin rays 17 (17–20); principal caudal-fin rays 8 + 8 (7–8 + 7–8). GRI 3 + 1 + 5 (1–2 + 1 + 2–4); GRII 1 + 1 + 2 (1 + 1 + 2–4); GRIII 1 + 0 + 2 (0–1 + 1 + 1–3); medial GRI 4 (2–3). Lateral-line pores 19/19 (16–18/18); lateral-line scales 18/18 (15–17/17). Head pores (Fig. <xref ref-type="fig" rid="F13">13</xref>): <abbrev xmlns:xlink="http://www.w3.org/1999/xlink" xlink:title="mandibular pores" xlink:type="simple">MD</abbrev> 7 (6–8); <abbrev xmlns:xlink="http://www.w3.org/1999/xlink" xlink:title="preopercular pores" xlink:type="simple">POP</abbrev> 2 (0–1+; slightly damaged); <abbrev xmlns:xlink="http://www.w3.org/1999/xlink" xlink:title="infraorbital pores" xlink:type="simple">IO</abbrev> 7 + 0 = 7 (7 + 0 = 7); <abbrev xmlns:xlink="http://www.w3.org/1999/xlink" xlink:title="supraorbital pores" xlink:type="simple">SO</abbrev> 6 (6); M 5 (4–6); <abbrev xmlns:xlink="http://www.w3.org/1999/xlink" xlink:title="supratemporal pores" xlink:type="simple">ST</abbrev> 1. Vertebrae 33 + 22 = 55 (30–32 + 22–23 = 53–54; <italic>n</italic> = 5).</p><p>Body rather slender and compressed, depth at pectoral-fin base 5.4 (3.9–5.8) in <abbrev xmlns:xlink="http://www.w3.org/1999/xlink" xlink:title="standard length" xlink:type="simple">SL</abbrev>. Head moderate and slightly compressed, length 3.3 (3.1–3.7) in <abbrev xmlns:xlink="http://www.w3.org/1999/xlink" xlink:title="standard length" xlink:type="simple">SL</abbrev>. Dorsum and abdomen with distinct central ridge. Nostrils similar to head lateral-line pores, closer to tip of snout than eye; anterior nostril slightly smaller than posterior one; both nostrils oval; nasal organ mostly in anterior nostril. Eye tiny, diameter 36.3 (21.2–44.5) in <abbrev xmlns:xlink="http://www.w3.org/1999/xlink" xlink:title="head length" xlink:type="simple">HL</abbrev>. Interorbital broadly concave, without distinct pits; anterolateral projection of frontal slightly posterior to eye. Caudal peduncle rather short and deep, length and depth 5.8 (4.4–5.9) and 2.0 (1.7–2.6) in <abbrev xmlns:xlink="http://www.w3.org/1999/xlink" xlink:title="head length" xlink:type="simple">HL</abbrev>, respectively. Cavernous tissue surrounding anus (Fig. <xref ref-type="fig" rid="F14">14</xref>); present on mouth roof, esophagus, and body wall behind fourth gill arch. Anal lappets absent.</p><p>Mouth enormous and oblique; upper-jaw length 1.2 (1.1–1.4) in <abbrev xmlns:xlink="http://www.w3.org/1999/xlink" xlink:title="head length" xlink:type="simple">HL</abbrev>; lower jaw with two posterior spines, with ventral spine blunt and lateral spine blunt or indistinct and covered under skin. Jaw teeth elongated, with inner ~ 3–5 rows in diagonal rows in specimens &lt;150 mm <abbrev xmlns:xlink="http://www.w3.org/1999/xlink" xlink:title="standard length" xlink:type="simple">SL</abbrev> (all 5 rows of anterior teeth in diagonal rows in <abbrev xmlns:xlink="http://www.w3.org/1999/xlink" content-type="institution" xlink:title="Marine Vertebrate Collection, Scripps Institution of Oceanography, La Jolla, California, U.S.A." xlink:type="simple">SIO</abbrev> 70-306 and <named-content xmlns:xlink="http://www.w3.org/1999/xlink" content-type="dwc:institutional_code" xlink:title="Zoologisches Museum Hamburg" xlink:href="https://scientific-collections.gbif.org/institution/773a0d99-3ea8-4a8b-9191-accbdb47b4d3" xlink:type="simple">ZMH</named-content>-ICH-0028917), others in distinct longitudinal rows; inner row of teeth largest; premaxillary and dentary symphyses edentate. Upper jaw with 10 (4–11) rows of teeth anteriorly, its number slightly decreases posteriorly, with 6 (1–5) rows posteriorly. Lower-jaw teeth similar to those of upper jaw, with 10 (4–13) rows anteriorly and 5 (2–5) rows posteriorly. Vomerine, palatine, and ectopterygoid teeth similar in shape to jaw teeth. Vomerine tooth patch domed, with 5 (3–8) rows of teeth. Palatine tooth patch beginning at level of middle of vomer and separated by large gap, with 6 (2–9) rows of teeth; its anterior end anterior to level of eye. Ectopterygoid tooth patch broad, with ~ 5 (2–10) teeth rows and nearly attached to palatine tooth patch; its origin posterior to palatine, extending posteriorly beyond rictus and before end of premaxilla. Copular tooth patch (Fig. <xref ref-type="fig" rid="F15">15</xref>) teardrop shaped, its anterior margin pointed, with rather straight or slightly concave lateral side, and slightly widens posteriorly; its length and width 3.4 (3.0–3.8) and 14.3 (9.9–15.8) in <abbrev xmlns:xlink="http://www.w3.org/1999/xlink" xlink:title="head length" xlink:type="simple">HL</abbrev>, respectively; length/width ratio 4.2 (3.2–4.7).</p><p>Three free gill arches, with small slit behind ventral arm of third arch near angle, extending ~ 1/2 (1/2 to entire) length of filament-bearing part of ventral arm; dorsal arm of arch I 1/2 (1/2) free; dorsal arm of arch II 1/4 (1/2) free. Gill filaments of anterior three arches moderately long and well developed; those on arch IV tiny to short, length of filaments on arch IV 17.2 (too tiny to measure, ≤ 6.3)% length of filaments on arch I. Gill rakers forming plates on lateral face of outer three arches and medial face of arch I; present on outer face of arch IV and medial face of arch II in partial specimens. Anterior margin of anteriormost GRI reaches near anterior margin of copular tooth plate, before anterior margin of copular tooth plate in most specimens. Two dorsal pharyngeal tooth plates, both domed and slightly oval; no ventral pharyngeal tooth plate.</p><p>Lateral-line pores large, most pores almost as wide as canal (≤ 3/4 width of canal), with last pore ~ 3/4 width of canal. Lateral line usually without flaps anterior to pores on posterior portion (present in one specimen); keels absent (present in one specimen). Two papillae on both anterior and posterior margins of pores. No papillae on base of caudal fin. Dorsal accessory line of neuromasts beginning slightly before level of upper limit of gill opening, with ~ 15 (<italic>n</italic> = 1) papillae scattered on dorsum, and extending posteriorly 2/3 of way to dorsal-fin origin, before mid-dorsal keel. Lateral-line scales without spines on dorsal and ventral arms and not penetrate skin of lateral-line canal.</p><p>Lateral-line system of head well developed. Head with numerous scattered papillate superficial neuromasts, ~ 0–12 (broken in holotype) papillae on tip of snout between midline and first supraorbital pore; 4 (1–3) papillae above anterior nostril; 4 (4–6) papillae posteroventral to anterior nostril; 2–4 (broken in holotype) papillae dorsal to first infraorbital pore; 0 (0) papillae dorsal to second and third infraorbital pores; ~ 11 (10 ) papillae dorsal to first and second main-canal pores; 2 (1) papillae medial to supratemporal pore; 2 (6–11) papillae anterior to preopercular pores (or preopercle and cheek when pores absent); ~ 4 (6) papillae on opercle; 11 (9–23) papillae scattered above mandibular pores, becoming denser posteriorly.</p><p>Dorsal and anal fins far back on body, with dorsal-fin origin slightly posterior to that of anal fin; their tips pointed posteriorly. Dorsal fin with ~ 8<sup>th</sup>–16<sup>th</sup> (7<sup>th</sup>–17<sup>th</sup>; <italic>n</italic> = 3) rays branched, others unbranched. Anal fin with middle ~ 6<sup>th</sup>–15<sup>th</sup> (7<sup>th</sup>–18<sup>th</sup>; <italic>n</italic> = 2) rays branched, others unbranched. Dorsal- and anal-fin rays branched at tip, and becoming proximally as growth. Pectoral fin low, broad-based, directed posterodorsally, and rather short, length 4.0 (2.8–5.6) in <abbrev xmlns:xlink="http://www.w3.org/1999/xlink" xlink:title="head length" xlink:type="simple">HL</abbrev>; middle rays longest; all rays simple. Subpectoral organ only discernable in <abbrev xmlns:xlink="http://www.w3.org/1999/xlink" content-type="institution" xlink:title="Marine Vertebrate Collection, Scripps Institution of Oceanography, La Jolla, California, U.S.A." xlink:type="simple">SIO</abbrev> 70-306.</p></tp:treatment-sec><tp:treatment-sec sec-type="Coloration"><title>Coloration.</title><p>When preserved (Fig. <xref ref-type="fig" rid="F12">12</xref>), body dark to light brown. Gill arches, rakers and filaments, and inner face of operculum pale. Some black patches occasionally present on gill arches and hyoid arches. Teeth transparent. Peritoneum and stomach black. Esophagus and mouth roof with dark marble patterns. Abdomen with dark reticulated pattern.</p></tp:treatment-sec><tp:treatment-sec sec-type="Distribution"><title>Distribution.</title><p>Currently known from specimens collected in the northern Pacific Ocean between 12°N and 53°N.</p></tp:treatment-sec><tp:treatment-sec sec-type="Etymology"><title>Etymology.</title><p>We are pleased to name this species after the late Dr. G. David Johnson, National Museum of Natural History (<named-content xmlns:xlink="http://www.w3.org/1999/xlink" content-type="dwc:institutional_code" xlink:title="Smithsonian Institution, National Museum of Natural History" xlink:href="https://scientific-collections.gbif.org/institution/586ee56e-b0fe-4dff-b7f9-aeb104f3308a" xlink:type="simple">USNM</named-content>), for his great contributions to our knowledge of cetomimids, and for his encouragement in our study.</p><p>The standard Japanese name Hoppo-kujirauo (ほっぽうクジラウオ) is here proposed based on <abbrev xmlns:xlink="http://www.w3.org/1999/xlink" content-type="institution" xlink:title="Marine Vertebrate Collection, Scripps Institution of Oceanography, La Jolla, California, U.S.A." xlink:type="simple">SIO</abbrev> 70-306. “Hoppo” means northern, indicating the northern distribution of the species, in contrast to its most similar congener, <italic><tp:taxon-name><tp:taxon-name-part taxon-name-part-type="genus" reg="Gyrinomimus">G.</tp:taxon-name-part> <tp:taxon-name-part taxon-name-part-type="species" reg="grahami">grahami</tp:taxon-name-part></tp:taxon-name></italic>, which is cosmopolitan in the Southern Hemisphere.</p></tp:treatment-sec><tp:treatment-sec sec-type="Remarks"><title>Remarks.</title><p>The non-type specimen (<abbrev xmlns:xlink="http://www.w3.org/1999/xlink" xlink:title="Australian Museum" xlink:type="simple">AMS</abbrev> I.29640-001) has 59 total vertebrae, which is distinctly higher than other specimens examined in this study (vs 53–55; <italic>n</italic> = 6). However, other characters, such as the distribution of cavernous tissue, position of the anteriormost GRI, and the inner rows of teeth on both jaws arranged in diagonal rows, are consistent with the type specimens. Additional specimens are required to determine whether this discrepancy falls within the natural range of variation for this species, given that vertebral counts in <italic><tp:taxon-name><tp:taxon-name-part taxon-name-part-type="genus" reg="Cetostoma">Cetostoma</tp:taxon-name-part> <tp:taxon-name-part taxon-name-part-type="species" reg="regani">regani</tp:taxon-name-part></tp:taxon-name></italic> Zugmayer, 1914 are known to range from 47 to 53 (<xref ref-type="bibr" rid="B20">Paxton 1989</xref>).</p></tp:treatment-sec><ref-list><ref id="B23"><mixed-citation xmlns:xlink="http://www.w3.org/1999/xlink" xlink:type="simple">Paxton JR, Gon O (1990) <tp:taxon-name><tp:taxon-name-part taxon-name-part-type="family">Cetomimidae</tp:taxon-name-part></tp:taxon-name>. In: Gon O, Heemstra PC (Eds) Fishes of the Southern Ocean. J. L. B. Smith Institute of Ichthyology, Grahamstown, 222–225. <ext-link xlink:href="10.5962/bhl.title.141868" ext-link-type="doi" xlink:type="simple">https://doi.org/10.5962/bhl.title.141868</ext-link></mixed-citation></ref><ref id="B20"><mixed-citation xmlns:xlink="http://www.w3.org/1999/xlink" xlink:type="simple">Paxton JR (1989) Synopsis of the whalefishes (family <tp:taxon-name><tp:taxon-name-part taxon-name-part-type="family">Cetomimidae</tp:taxon-name-part></tp:taxon-name>) with descriptions of four new genera. Records of the Australian Museum 41: 135–206. <ext-link xlink:href="10.3853/j.0067-1975.41.1989.141" ext-link-type="doi" xlink:type="simple">https://doi.org/10.3853/j.0067-1975.41.1989.141</ext-link></mixed-citation></ref></ref-list></tp:taxon-treatment>
